# Supplementary material for: High-performance and stable photoelectrochemical water splitting cell with organic-photoactive-layer-based photoanode
Source: Nat Commun. 2020 Nov 2;11:5509. doi: 10.1038/s41467-020-19329-0 (PMC7606446; doi:10.1038/s41467-020-19329-0)
Supplement: Supplementary file 3 — Source Data [file 41467_2020_19329_MOESM3_ESM.xlsx]

## Sheet: Fig. 2
Fig. 2b			Fig. 2c			Fig. 2d
X-axis	Y-axis		X-axis	Y-axis		X-axis	Y-axis (Ni/eu@nfOP)	Y-axis (nfOP)	Y-axis (Dark)
Voltage (V)	J (mA cm-2)		Wavelength (nm)	EQE (%)		E (V vs. RHE)	J (mA cm-2)	J (mA cm-2)	J (mA cm-2)
-0.50044	16.762		310	1.139		0.12312	0.00357	-0.02496	-0.01604
-0.48043	16.7612		320	5.226		0.12812	0.00357	-0.02317	-0.01248
-0.4604	16.6699		330	17.73		0.13312	0.00357	-0.02317	-0.0107
-0.44039	16.6764		340	32.21		0.13812	0.00357	-0.02139	-0.02139
-0.42037	16.7667		350	39.65		0.14312	0.00357	-0.01961	-0.01961
-0.40035	16.7092		360	39.54		0.14812	0.00357	-0.01961	-0.01783
-0.38034	16.762		370	37.31		0.15312	0.00357	-0.01961	-0.01783
-0.36031	16.6324		380	36.29		0.15812	0.00357	-0.01783	-0.01783
-0.34029	16.6373		390	37.98		0.16312	0.00535	-0.01783	-0.01604
-0.32027	16.7542		400	39.47		0.16812	0.00535	-0.01604	-0.01604
-0.30024	16.6704		410	42.63		0.17312	0.00535	-0.01604	-0.01426
-0.28027	16.6475		420	49.66		0.17812	0.00535	-0.01426	-0.01426
-0.26025	16.6576		430	55.17		0.18312	0.00535	-0.01426	-0.01426
-0.24022	16.6646		440	59.74		0.18812	0.00535	-0.01426	-0.01248
-0.22021	16.5802		450	62.17		0.19312	0.00713	-0.01248	-0.01248
-0.20018	16.5409		460	63.67		0.19812	0.00713	-0.01248	-0.01248
-0.18016	16.5872		470	64.05		0.20312	0.00713	-0.01248	-0.01248
-0.16015	16.5177		480	63.9		0.20812	0.00713	-0.0107	-0.0107
-0.14014	16.4968		490	63.56		0.21312	0.00713	-0.0107	-0.0107
-0.12012	16.4483		500	63.64		0.21812	0.00713	-0.0107	-0.0107
-0.10011	16.4853		510	64.36		0.22312	0.00891	-0.0107	-0.0107
-0.08009	16.5217		520	65.83		0.22812	0.00891	-0.0107	-0.0107
-0.06008	16.536		530	67.67		0.23312	0.00891	-0.00891	-0.00891
-0.04006	16.4257		540	69.2		0.23812	0.00891	-0.00891	-0.00891
-0.02004	16.4035		550	70.62		0.24312	0.0107	-0.00891	-0.00891
2.141e-05	16.4441		560	71.25		0.24812	0.0107	-0.00891	-0.00891
0.02004	16.4729		570	71.21		0.25312	0.0107	-0.00713	-0.00891
0.04006	16.3359		580	70.75		0.25812	0.0107	-0.00713	-0.00891
0.06008	16.3983		590	68.76		0.26312	0.01248	-0.00713	-0.00713
0.08009	16.3489		600	68.07		0.26812	0.01248	-0.00713	-0.00713
0.10011	16.2238		610	67.14		0.27312	0.01248	-0.00535	-0.00713
0.12012	16.3027		620	65.95		0.27812	0.01426	-0.00535	-0.00713
0.14013	16.2758		630	64.53		0.28312	0.01426	-0.00535	-0.00713
0.16015	16.1695		640	63.22		0.28812	0.01426	-0.00535	-0.00713
0.18016	16.1578		650	62.42		0.29312	0.01604	-0.00535	-0.00713
0.20018	16.1042		660	62.39		0.29812	0.01604	-0.00357	-0.00713
0.22032	16.2123		670	63.12		0.30312	0.01604	-0.00357	-0.00535
0.24035	16.1372		680	64.35		0.30812	0.01783	-0.00357	-0.00535
0.26035	16.0563		690	64.99		0.31312	0.01783	-0.00357	-0.00535
0.28037	16.0931		700	64.35		0.31812	0.01783	-0.00178	-0.00535
0.30039	16.0285		710	62.82		0.32312	0.01961	-0.00178	-0.00535
0.32042	15.9524		720	60.44		0.32812	0.01961	-0.00178	-0.00535
0.34041	15.9258		730	56.69		0.33312	0.01961	-0.00178	-0.00535
0.36045	15.9072		740	50.82		0.33812	0.02139	-0.00178	-0.00535
0.38046	15.7723		750	42.52		0.34312	0.02139	0	-0.00535
0.4005	15.6355		760	31.6		0.34812	0.02317	0	-0.00535
0.42048	15.739		770	20.52		0.35312	0.02317	0	-0.00535
0.44051	15.6433		780	12.12		0.35812	0.02496	0	-0.00357
0.46054	15.5363		790	6.442		0.36312	0.02496	0	-0.00357
0.48056	15.4871		800	3.296		0.36812	0.02496	0.00178	-0.00357
0.50055	15.4773					0.37312	0.02674	0.00178	-0.00357
0.52058	15.2491					0.37812	0.02674	0.00178	-0.00357
0.5406	15.1738					0.38312	0.02852	0.00178	-0.00357
0.56062	15.219					0.38812	0.02852	0.00178	-0.00357
0.58062	14.9611					0.39312	0.0303	0.00357	-0.00357
0.60064	14.7708					0.39812	0.0303	0.00357	-0.00357
0.62067	14.5575					0.40312	0.03209	0.00357	-0.00357
0.64069	14.3897					0.40812	0.03209	0.00357	-0.00357
0.66068	14.0655					0.41312	0.03387	0.00357	-0.00357
0.6807	13.7741					0.41812	0.03387	0.00535	-0.00178
0.70073	13.4654					0.42312	0.03565	0.00535	-0.00178
0.72075	12.9745					0.42812	0.03565	0.00535	-0.00178
0.74074	12.4506					0.43312	0.03743	0.00535	-0.00178
0.76077	11.7612					0.43812	0.03922	0.00713	-0.00178
0.78079	10.9199					0.44312	0.03922	0.00713	-0.00178
0.80082	9.83015					0.44812	0.041	0.00713	-0.00178
0.82081	8.57238					0.45312	0.04278	0.00713	-0.00178
0.84084	7.01559					0.45812	0.04278	0.00713	-0.00178
0.86086	5.10783					0.46312	0.04456	0.00891	-0.00178
0.88088	2.76774					0.46812	0.04635	0.00891	-0.00178
0.90086	0.15337					0.47312	0.04813	0.00891	0
0.92089	-2.91082					0.47812	0.04991	0.00891	0
0.94091	-6.35678					0.48312	0.05348	0.00891	0
0.96093	-10.1825					0.48812	0.05526	0.0107	0
0.98093	-14.359					0.49312	0.06061	0.0107	0
1.00095	-18.8735					0.49812	0.06595	0.0107	0
						0.50312	0.0713	0.0107	0
						0.50812	0.07843	0.01248	0
						0.51312	0.08734	0.01248	0
						0.51812	0.09804	0.01248	0
						0.52312	0.10873	0.01248	0.00178
						0.52812	0.12478	0.01248	0.00178
						0.53312	0.13547	0.01426	0.00178
						0.53812	0.14617	0.01426	0.00178
						0.54312	0.16221	0.01426	0.00178
						0.54812	0.16934	0.01426	0.00178
						0.55312	0.17647	0.01426	0.00178
						0.55812	0.18182	0.01604	0.00178
						0.56312	0.18895	0.01604	0.00178
						0.56812	0.19251	0.01604	0.00178
						0.57312	0.1943	0.01604	0.00357
						0.57812	0.19608	0.01783	0.00357
						0.58312	0.19786	0.01783	0.00357
						0.58812	0.19964	0.01783	0.00357
						0.59312	0.19964	0.01961	0.00357
						0.59812	0.19964	0.01961	0.00357
						0.60312	0.20143	0.02139	0.00357
						0.60812	0.20321	0.02139	0.00357
						0.61312	0.20499	0.02317	0.00357
						0.61812	0.2139	0.02496	0.00357
						0.62312	0.21925	0.02496	0.00357
						0.62812	0.23351	0.02674	0.00357
						0.63312	0.24955	0.0303	0.00535
						0.63812	0.27094	0.03209	0.00535
						0.64312	0.29947	0.03387	0.00535
						0.64812	0.34403	0.03743	0.00535
						0.65312	0.3975	0.041	0.00535
						0.65812	0.45989	0.04456	0.00535
						0.66312	0.54367	0.04813	0.00535
						0.66812	0.64171	0.05169	0.00535
						0.67312	0.75758	0.05526	0.00535
						0.67812	0.88948	0.05882	0.00535
						0.68312	1.04456	0.06239	0.00713
						0.68812	1.20677	0.06595	0.00713
						0.69312	1.39037	0.0713	0.00713
						0.69812	1.59002	0.07487	0.00713
						0.70312	1.79857	0.07665	0.00713
						0.70812	2.02317	0.08021	0.00713
						0.71312	2.24242	0.08378	0.00713
						0.71812	2.49376	0.08556	0.00713
						0.72312	2.7451	0.08734	0.00713
						0.72812	2.99643	0.09091	0.00891
						0.73312	3.25312	0.09091	0.00891
						0.73812	3.49376	0.09269	0.00891
						0.74312	3.77718	0.09269	0.00891
						0.74812	4.05526	0.09269	0.00891
						0.75312	4.29768	0.09269	0.00891
						0.75812	4.59715	0.09269	0.00891
						0.76312	4.93761	0.09091	0.00891
						0.76812	5.21747	0.09091	0.0107
						0.77312	5.46524	0.08913	0.0107
						0.77812	5.73262	0.08734	0.0107
						0.78312	5.98396	0.08556	0.0107
						0.78812	6.24955	0.08556	0.0107
						0.79312	6.52763	0.08378	0.0107
						0.79812	6.73262	0.082	0.01248
						0.80312	7.02852	0.08021	0.01248
						0.80812	7.26381	0.07843	0.01248
						0.81312	7.46524	0.07665	0.01248
						0.81812	7.68627	0.07308	0.01248
						0.82312	7.92692	0.0713	0.01248
						0.82812	8.15865	0.06774	0.01426
						0.83312	8.35294	0.06595	0.01426
						0.83812	8.56328	0.06417	0.01426
						0.84312	8.75223	0.06061	0.01426
						0.84812	8.99465	0.05882	0.01426
						0.85312	9.16221	0.05882	0.01604
						0.85812	9.37433	0.05704	0.01604
						0.86312	9.57398	0.05526	0.01604
						0.86812	9.69519	0.05526	0.01604
						0.87312	9.88592	0.05526	0.01783
						0.87812	9.98396	0.05526	0.01783
						0.88312	10.1693	0.05526	0.01783
						0.88812	10.2709	0.05526	0.01783
						0.89312	10.4332	0.05526	0.01961
						0.89812	10.5526	0.05526	0.01961
						0.90312	10.6863	0.05526	0.02139
						0.90812	10.8752	0.05526	0.02139
						0.91312	10.9875	0.05526	0.02317
						0.91812	11.082	0.05526	0.02496
						0.92312	11.2086	0.05526	0.02496
						0.92812	11.3012	0.05526	0.02674
						0.93312	11.3868	0.05348	0.02674
						0.93812	11.5633	0.05348	0.02852
						0.94312	11.6292	0.05348	0.02852
						0.94812	11.7469	0.05348	0.02852
						0.95312	11.8307	0.05348	0.02852
						0.95812	11.8645	0.05348	0.0303
						0.96312	12.0089	0.05348	0.0303
						0.96812	12.1319	0.05348	0.03209
						0.97312	12.1872	0.05348	0.03209
						0.97812	12.2852	0.05348	0.03387
						0.98312	12.3636	0.05348	0.03565
						0.98812	12.4349	0.05348	0.03565
						0.99312	12.5508	0.05526	0.03743
						0.99812	12.5437	0.05526	0.03743
						1.00312	12.6239	0.05704	0.03922
						1.00812	12.7219	0.05704	0.03922
						1.01312	12.8235	0.05882	0.041
						1.01812	12.8806	0.05882	0.04278
						1.02312	12.9572	0.06061	0.04278
						1.02812	13	0.06239	0.04456
						1.03312	13.0749	0.06417	0.04456
						1.03812	13.1408	0.06595	0.04635
						1.04312	13.1283	0.06774	0.04813
						1.04812	13.2246	0.06952	0.04813
						1.05312	13.2513	0.0713	0.04991
						1.05812	13.2959	0.07308	0.05169
						1.06312	13.3405	0.07487	0.05348
						1.06812	13.4456	0.07843	0.05348
						1.07312	13.4189	0.08021	0.05526
						1.07812	13.5526	0.08378	0.05704
						1.08312	13.5062	0.08556	0.05882
						1.08812	13.6257	0.08913	0.06061
						1.09312	13.6488	0.09269	0.06239
						1.09812	13.7273	0.09447	0.06417
						1.10312	13.7308	0.09804	0.06595
						1.10812	13.7986	0.1016	0.06774
						1.11312	13.9002	0.10517	0.06952
						1.11812	13.8717	0.11052	0.0713
						1.12312	13.984	0.11408	0.07308
						1.12812	14.0303	0.11943	0.07487
						1.13312	14.0802	0.12478	0.07665
						1.13812	14.0499	0.13012	0.08021
						1.14312	14.0642	0.13547	0.082
						1.14812	14.1979	0.14082	0.08378
						1.15312	14.1872	0.14795	0.08556
						1.15812	14.1693	0.15508	0.08734
						1.16312	14.189	0.16399	0.08913
						1.16812	14.3226	0.17112	0.09091
						1.17312	14.3333	0.18182	0.09269
						1.17812	14.4189	0.19073	0.09626
						1.18312	14.4189	0.20321	0.09804
						1.18812	14.3583	0.2139	0.09982
						1.19312	14.492	0.22638	0.1016
						1.19812	14.5062	0.24064	0.10339
						1.20312	14.574	0.25668	0.10517
						1.20812	14.5936	0.27451	0.10695
						1.21312	14.6096	0.29412	0.11052
						1.21812	14.6381	0.31194	0.1123
						1.22312	14.6952	0.33512	0.11408
						1.22812	14.7005	0.36185	0.11586
						1.23312	14.6916	0.38859	0.11765
						1.23812	14.7326	0.41889	0.12121
						1.24312	14.713	0.45098	0.12299
						1.24812	14.795	0.48841	0.12478
						1.25312	14.7611	0.53119	0.12834
						1.25812	14.902	0.57576	0.13012
						1.26312	14.8717	0.6221	0.13369
						1.26812	14.8075	0.67736	0.13547
						1.27312	14.8913	0.73262	0.13725
						1.27812	14.9768	0.79501	0.14082
						1.28312	14.9929	0.86275	0.14617
						1.28812	14.9305	0.93761	0.15152
						1.29312	14.9982	1.01783	0.15508
						1.29812	14.9822	1.10339	0.16043
						1.30312	15.1123	1.1943	0.16578
						1.30812	15.1123	1.29234	0.16934
						1.31312	15.0856	1.39572	0.17112
						1.31812	15.1105	1.50802	0.17469
						1.32312	15.1693	1.61319	0.17647
						1.32812	15.205	1.74688	0.17825
						1.33312	15.205	1.88057	0.18004
						1.33812	15.2282	2.00713	0.18182
						1.34312	15.1586	2.1533	0.1836
						1.34812	15.2745	2.2959	0.18538
						1.35312	15.2656	2.45276	0.18538
						1.35812	15.3868	2.60071	0.18717
						1.36312	15.3529	2.76292	0.18895
						1.36812	15.3458	2.91266	0.19073
						1.37312	15.3832	3.07665	0.19251
						1.37812	15.3619	3.25668	0.19251
						1.38312	15.3832	3.42602	0.1943
						1.38812	15.3636	3.60963	0.19608
						1.39312	15.3797	3.75223	0.19786
						1.39812	15.4795	3.93405	0.19964
						1.40312	15.4189	4.15508	0.19964
						1.40812	15.5205	4.32264	0.20143
						1.41312	15.4563	4.50446	0.20321
						1.41812	15.5847	4.67023	0.20499
						1.42312	15.5027	4.89661	0.20677
						1.42812	15.5989	5.05526	0.20856
						1.43312	15.5009	5.21747	0.21034
						1.43812	15.6132	5.3672	0.21212
						1.44312	15.5062	5.51515	0.2139
						1.44812	15.6239	5.66667	0.21569
						1.45312	15.6043	5.84492	0.21925
						1.45812	15.6328	5.97683	0.22103
						1.46312	15.6916	6.12299	0.2246
						1.46812	15.7255	6.26381	0.22816
						1.47312	15.6863	6.40998	0.23173
						1.47812	15.5775	6.51693	0.23529
						1.48312	15.7683	6.64528	0.23886
						1.48812	15.7273	6.77184	0.24242
						1.49312	15.7736	6.90731	0.24599
						1.49812	15.7308	6.99465	0.24955
						1.50312	15.82	7.1123	0.2549
						1.50812	15.7576	7.21747	0.25847
						1.51312	15.836	7.3066	0.26203
						1.51812	15.7629	7.4082	0.26738
						1.52312	15.9127	7.5205	0.27273
						1.52812	15.7986	7.61319	0.27629
						1.53312	15.8913	7.69162	0.28164
						1.53812	15.8503	7.76292	0.2852
						1.54312	15.861	7.86453	0.29055
						1.54812	15.9358	7.94831	0.2959
						1.55312	15.9412	7.99287	0.30125
						1.55812	15.9002	8.05526	0.30481
						1.56312	15.8717	8.12299	0.31016
						1.56812	15.8966	8.16399	0.31551
						1.57312	15.9768	8.26916	0.32086
						1.57812	15.9376	8.32799	0.3262
						1.58312	15.8841	8.4082	0.32977
						1.58812	15.9822	8.45455	0.3369
						1.59312	15.9162	8.5205	0.34225
						1.59812	16.041	8.55793	0.34938
						1.60312	16.0089	8.60428	0.35472
						1.60812	16.0053	8.69519	0.36007
						1.61312	15.9875	8.68449	0.3672
						1.61812	15.9626	8.73619	0.37255
						1.62312	16.0143	8.80214	0.3779
						1.62812	16.0535	8.84492	0.38503
						1.63312	16.025	8.85561	0.39037
						1.63812	16.1105	8.86631	0.3975
						1.64312	16.0695	8.95187	0.40463
						1.64812	16.0749	8.94652	0.41176
						1.65312	16.107	8.97683	0.41711
						1.65812	16.025	8.99287	0.42424
						1.66312	16.0945	9.02317	0.43137
						1.66812	16.0909	9.1016	0.4385
						1.67312	16.0499	9.12121	0.44563
						1.67812	16.0446	9.11586	0.45276
						1.68312	16.0873	9.14795	0.45989
						1.68812	16.1105	9.13012	0.47059
						1.69312	16.1462	9.16756	0.47594
						1.69812	16.1177	9.16934	0.48307
						1.70312	16.164	9.2139	0.48841
						1.70812	16.082	9.1836	0.49733
						1.71312	16.2032	9.24421	0.50446
						1.71812	16.2585	9.2656	0.51159
						1.72312	16.1979	9.25847	0.51872
						1.72812	16.1533	9.26381	0.52585
						1.73312	16.1872	9.29055	0.53298
						1.73812	16.2175	9.26916	0.54189
						1.74312	16.1979	9.32086	0.5508
						1.74812	16.2335	9.31729	0.55793
						1.75312	16.246	9.29234	0.56684
						1.75812	16.2585	9.34581	0.57398
						1.76312	16.2549	9.32264	0.58289
						1.76812	16.3048	9.3369	0.5918
						1.77312	16.246	9.36364	0.60071
						1.77812	16.3048	9.35116	0.60784
						1.78312	16.1979	9.36898	0.61676
						1.78812	16.3226	9.37433	0.62567
						1.79312	16.2995	9.38324	0.6328
						1.79812	16.3209	9.35829	0.64171
						1.80312	16.2816	9.36898	0.65062
						1.80812	16.287	9.36364	0.65954
						1.81312	16.2513	9.37433	0.66667
						1.81812	16.2692	9.37255	0.67736
						1.82312	16.4332	9.40998	0.68449
						1.82812	16.328	9.38146	0.69519
						1.83312	16.2602	9.44385	0.70766
						1.83812	16.3529	9.40285	0.71658
						1.84312	16.3173	9.4082	0.72727
						1.84812	16.4082	9.45633	0.7344
						1.85312	16.3565	9.42424	0.74332
						1.85812	16.4136	9.45455	0.75223
						1.86312	16.3832	9.45633	0.76292
						1.86812	16.3476	9.44563	0.77184
						1.87312	16.4207	9.44029	0.78253
						1.87812	16.4189	9.45989	0.79144
						1.88312	16.3619	9.51515	0.80214
						1.88812	16.4082	9.48663	0.8164
						1.89312	16.4706	9.51159	0.82353
						1.89812	16.4492	9.46881	0.83601
						1.90312	16.4492	9.53119	0.84314
						1.90812	16.41	9.53119	0.85205
						1.91312	16.492	9.56328	0.86275
						1.91812	16.4688	9.51515	0.87344
						1.92312	16.4652	9.49733	0.88235

## Sheet: Fig. 3
Fig. 2c			Fig. 3d			Fig. 3e							Fig. 3f			Fig.3g					Fig.3h					Fig.3i
X-axis	Y-axis		X-axis	Y-axis		X-axis	X-axis	Y-axis(Ni/eu@nfOP_Light)	Y-axis(Ni/eu@nfOP_Dark)	Y-axis(LDH/Ni/eu@nfOP_Light)	Y-axis(LDH/Ni/eu@nfOP_Dark)		X-axis	Y-axis(LDH/Ni/eu@nfOP)		X-axis	Y-axis(Ni/eu@nfOP)	Y-axis(LDH/Ni/eu@nfOP)	Y-axis(nfOP)		X-axis	Y-axis(H2)	Y-axis(O2)	Y-axis(H2/O2 ratio)		X-axis	Y-axis(32O2)	Y-axis(34O2)
2θ (degree)	Intensity (cps)		Energy (KeV)	Intensity (a.u.)		E (V vs. RHE)	E (V vs. Hg/HgO)	J (mA cm-2)	J (mA cm-2)	J (mA cm-2)	J (mA cm-2)		E (V)	ηhalf-STH (%)		Time (h)	J (mA cm-2)	J (mA cm-2)	J (mA cm-2)		Time (min)	Faradaic efficiency (%)	Faradaic efficiency (%)	H2/O2 ratio		Time (min)	Abundance (%)	Abundance (%)
8	17.3755		-0.1	0		0.12312	-0.8	0.00357	-0.01604	-0.3611	-0.48923		0	0.37269		0.000277778	14.6328	16.2438	1.39394		0	101.669	102.567	1.9825		0.4531	84.5259	15.4741
8.0199	17.398		-0.095	0		0.12812	-0.795	0.00357	-0.01248	-0.21161	-0.45622		0.005	0.371175		0.000555556	14.6328	16.2421	1.38681		10	99.9637	100.685	1.98567		10.5064	84.7642	15.2358
8.0399	17.4531		-0.09	0		0.13312	-0.79	0.00357	-0.01248	-0.15725	-0.44457		0.01	0.38796		0.000833333	14.6328	16.2635	1.3779		20	96.5413	94.552	2.04208		20.5723	84.772	15.228
8.0598	17.4678		-0.085	0		0.13812	-0.785	0.00357	-0.01961	-0.12619	-0.42516		0.015	0.38637		0.00111	14.6078	16.3151	1.3779		30	97.011	95.0494	2.04127		30.6345	84.9103	15.0897
8.0798	17.7457		-0.08	1		0.14312	-0.78	0.00357	-0.01783	-0.10677	-0.40574		0.02	0.3993		0.00139	14.615	16.3027	1.37433		40	103.78	99.6858	2.08214		40.7392	84.6698	15.3302
8.0997	17.651		-0.075	3		0.14812	-0.775	0.00357	-0.01783	-0.09319	-0.39022		0.025	0.40488		0.00167	14.5882	16.3151	1.36898		50	95.1936	97.1741	1.95924		50.7878	84.7001	15.2999
8.1197	17.1596		-0.07	1		0.15312	-0.77	0.00357	-0.01604	-0.08153	-0.37856		0.03	0.4104		0.00194	14.5686	16.308	1.37433		60	100.861	102.064	1.97642		60.9701	84.6731	15.3269
8.1396	17.0502		-0.065	2		0.15812	-0.765	0.00357	-0.01604	-0.07377	-0.36498		0.035	0.421835		0.00222	14.5562	16.2635	1.37255		70	95.6146	91.5135	2.08963		71.1331	84.5437	15.4563
8.1596	17.3767		-0.06	5		0.16312	-0.76	0.00535	-0.01426	-0.06795	-0.35139		0.04	0.42007		0.0025	14.5615	16.2777	1.36898		80	101.926	96.5688	2.11095		81.234	84.5737	15.4263
8.1795	17.8192		-0.055	10		0.16812	-0.755	0.00535	-0.01426	-0.06213	-0.33974		0.045	0.432525		0.00278	14.5062	16.2813	1.36898		90	96.3001	98.9878	1.9457		91.297	84.4778	15.5222
8.1995	17.6355		-0.05	19		0.17312	-0.75	0.00535	-0.01248	-0.05824	-0.33003		0.05	0.43306		0.00306	14.5508	16.2581	1.36898		100	99.8658	102.572	1.94724		101.335	84.4798	15.5202
8.2194	17.1804		-0.045	38		0.17812	-0.745	0.00535	-0.01248	-0.05436	-0.32033		0.055	0.435925		0.00333	14.5152	16.2332	1.3672		110	101.724	94.8449	2.14506		111.384	84.5607	15.4392
8.2394	16.5355		-0.04	57		0.18312	-0.74	0.00535	-0.0107	-0.05242	-0.31062		0.06	0.43875		0.00361	14.5062	16.2438	1.36364		120	98.2079	96.5933	2.03343		121.443	84.409	15.591
8.2593	16.5567		-0.035	79		0.18812	-0.735	0.00535	-0.0107	-0.04853	-0.30285		0.065	0.448525		0.00389	14.5027	16.2688	1.3672
8.2793	16.6935		-0.03	120		0.19312	-0.73	0.00713	-0.0107	-0.04659	-0.29315		0.07	0.45704		0.00417	14.4706	16.2421	1.36364
8.2992	16.691		-0.025	161		0.19812	-0.725	0.00713	-0.00891	-0.04465	-0.28539		0.075	0.45969		0.00444	14.4759	16.2831	1.3672
8.3192	16.4682		-0.02	221		0.20312	-0.72	0.00713	-0.00891	-0.04271	-0.27761		0.08	0.4669		0.00472	14.4848	16.2189	1.3672
8.3391	16.5167		-0.015	278		0.20812	-0.715	0.00713	-0.00891	-0.04077	-0.26985		0.085	0.46258		0.005	14.4438	16.2866	1.3672
8.3591	16.5216		-0.01	351		0.21312	-0.71	0.00713	-0.00713	-0.03883	-0.26403		0.09	0.47424		0.00528	14.4617	16.2296	1.3672
8.379	16.6029		-0.005	461		0.21812	-0.705	0.00713	-0.00713	-0.03688	-0.25626		0.095	0.47216		0.00556	14.4332	16.2278	1.36898
8.399	16.2976		0	551		0.22312	-0.7	0.00891	-0.00713	-0.03494	-0.25044		0.1	0.47912		0.00583	14.4082	16.2635	1.36898
8.4189	16.5429		0.005	594		0.22812	-0.695	0.00891	-0.00713	-0.03494	-0.24267		0.105	0.47475		0.00611	14.4332	16.2777	1.3672
8.4389	16.4784		0.01	647		0.23312	-0.69	0.00891	-0.00535	-0.033	-0.2349		0.11	0.48944		0.00639	14.4332	16.2831	1.36898
8.4588	16.9098		0.015	753		0.23812	-0.685	0.00891	-0.00535	-0.033	-0.22908		0.115	0.505095		0.00667	14.3743	16.2421	1.3672
8.4788	16.4816		0.02	891		0.24312	-0.68	0.0107	-0.00535	-0.03106	-0.22132		0.12	0.50949		0.00694	14.3476	16.2242	1.36898
8.4987	16.4082		0.025	998		0.24812	-0.675	0.0107	-0.00535	-0.03106	-0.21355		0.125	0.516035		0.00722	14.3779	16.2635	1.3672
8.5187	16.5531		0.03	1068		0.25312	-0.67	0.0107	-0.00535	-0.02912	-0.20772		0.13	0.5049		0.0075	14.3743	16.2581	1.37255
8.5386	17.0502		0.035	1127		0.25812	-0.665	0.0107	-0.00535	-0.02912	-0.2019		0.135	0.511365		0.00778	14.3583	16.2688	1.37255
8.5586	16.5661		0.04	1116		0.26312	-0.66	0.01248	-0.00535	-0.02718	-0.19026		0.14	0.51121		0.00806	14.3636	16.2385	1.37433
8.5785	15.9682		0.045	1125		0.26812	-0.655	0.01248	-0.00357	-0.02718	-0.18638		0.145	0.52948		0.00833	14.3369	16.2831	1.37255
8.5985	15.7678		0.05	1136		0.27312	-0.65	0.01248	-0.00357	-0.02718	-0.18054		0.15	0.52272		0.00861	14.3512	16.2385	1.37433
8.6184	16.5559		0.055	1048		0.27812	-0.645	0.01426	-0.00357	-0.02524	-0.17472		0.155	0.54825		0.00889	14.328	16.2528	1.38146
8.6384	16.6567		0.06	894		0.28312	-0.64	0.01426	-0.00357	-0.02524	-0.17278		0.16	0.52216		0.00917	14.3333	16.2563	1.3779
8.6583	16.1784		0.065	747		0.28812	-0.635	0.01426	-0.00357	-0.02524	-0.1689		0.165	0.548475		0.00944	14.3173	16.2635	1.38681
8.6783	15.5559		0.07	587		0.29312	-0.63	0.01604	-0.00357	-0.0233	-0.16502		0.17	0.54802		0.00972	14.3173	16.2528	1.38859
8.6982	16.3241		0.075	435		0.29812	-0.625	0.01604	-0.00357	-0.0233	-0.16308		0.175	0.551765		0.01	14.2923	16.2617	1.38681
8.7182	16.4784		0.08	335		0.30312	-0.62	0.01604	-0.00357	-0.0233	-0.15725		0.18	0.54915		0.01028	14.3119	16.2635	1.38324
8.7381	16.3882		0.085	241		0.30812	-0.615	0.01783	-0.00357	-0.02136	-0.15337		0.185	0.550715		0.01056	14.2816	16.2438	1.38859
8.7581	16.1518		0.09	184		0.31312	-0.61	0.01783	-0.00357	-0.02136	-0.15143		0.19	0.54184		0.01083	14.2799	16.2242	1.3975
8.778	16.3155		0.095	131		0.31812	-0.605	0.01783	-0.00357	-0.02136	-0.13589		0.195	0.553725		0.01111	14.2816	16.3205	1.39216
8.798	16.3935		0.1	101		0.32312	-0.6	0.01961	-0.00357	-0.02136	-0.12619		0.2	0.55929		0.01139	14.2816	16.2225	1.39216
8.8179	16.5841		0.105	92		0.32812	-0.595	0.01961	-0.00178	-0.01942	-0.12619		0.205	0.5699		0.01167	14.2745	16.2046	1.39216
8.8379	16.2767		0.11	83		0.33312	-0.59	0.01961	-0.00178	-0.01942	-0.12231		0.21	0.58344		0.01194	14.2585	16.2866	1.39216
8.8578	16.2612		0.115	83		0.33812	-0.585	0.02139	-0.00178	-0.01942	-0.12037		0.215	0.58058		0.01222	14.2335	16.2296	1.3975
8.8778	16.5449		0.12	84		0.34312	-0.58	0.02139	-0.00178	-0.01748	-0.11843		0.22	0.60095		0.0125	14.2335	16.1957	1.3975
8.8977	16.2065		0.125	86		0.34812	-0.575	0.02317	-0.00178	-0.01748	-0.11649		0.225	0.5829		0.01278	14.2495	16.2136	1.3975
8.9177	15.4359		0.13	95		0.35312	-0.57	0.02317	-0.00178	-0.01748	-0.11454		0.23	0.603		0.01306	14.2353	16.2528	1.40285
8.9376	15.3424		0.135	102		0.35812	-0.565	0.02496	-0.00178	-0.01553	-0.1126		0.235	0.58904		0.01333	14.246	16.2082	1.40285
8.9576	15.651		0.14	109		0.36312	-0.56	0.02496	-0.00178	-0.01553	-0.11065		0.24	0.60093		0.01361	14.2442	16.2225	1.39929
8.9775	16.1555		0.145	100		0.36812	-0.555	0.02496	-0.00178	-0.01553	-0.10871		0.245	0.615625		0.01389	14.2246	16.2278	1.40285
8.9975	15.8294		0.15	108		0.37312	-0.55	0.02674	-0.00178	-0.01359	-0.10677		0.25	0.6027		0.01417	14.1943	16.2474	1.39929
9.0174	15.7967		0.155	116		0.37812	-0.545	0.02674	-0.00178	-0.01359	-0.10483		0.255	0.603525		0.01444	14.205	16.2385	1.3975
9.0374	15.8498		0.16	109		0.38312	-0.54	0.02852	-0.00178	-0.01359	-0.10289		0.26	0.60237		0.01472	14.2335	16.2029	1.39216
9.0573	16.1135		0.165	123		0.38812	-0.535	0.02852	-0.00178	-0.01164	-0.10095		0.265	0.62146		0.015	14.1979	16.2635	1.39394
9.0773	15.9865		0.17	119		0.39312	-0.53	0.0303	-0.00178	-0.01164	-0.10095		0.27	0.63168		0.01528	14.1836	16.2724	1.39216
9.0972	16.0429		0.175	138		0.39812	-0.525	0.0303	-0.00178	-0.0097	-0.09901		0.275	0.62839		0.01556	14.1979	16.267	1.38859
9.1172	15.8984		0.18	129		0.40312	-0.52	0.03209	-0.00178	-0.0097	-0.09707		0.28	0.6403		0.01583	14.1943	16.2082	1.3975
9.1371	15.4147		0.185	154		0.40812	-0.515	0.03209	-0.00178	-0.00776	-0.09707		0.285	0.656775		0.01611	14.2406	16.2225	1.39394
9.1571	15.1412		0.19	150		0.41312	-0.51	0.03387	-0.00178	-0.00582	-0.09319		0.29	0.66082		0.01639	14.2103	16.2332	1.39216
9.177	15.4041		0.195	177		0.41812	-0.505	0.03387	-0.00178	-0.00388	-0.09319		0.295	0.657305		0.01667	14.23	16.2438	1.38859
9.197	15.6131		0.2	182		0.42312	-0.5	0.03565	-0.00178	-0.00194	-0.09125		0.3	0.65379		0.01694	14.2086	16.2296	1.38859
9.2169	15.3992		0.205	176		0.42812	-0.495	0.03565	-0.00178	0.00194	-0.08931		0.305	0.66785		0.01722	14.205	16.2225	1.38324
9.2369	15.2155		0.21	205		0.43312	-0.49	0.03743	-0.00178	0.00582	-0.08931		0.31	0.64676		0.0175	14.1943	16.2136	1.38681
9.2568	15.3016		0.215	222		0.43812	-0.485	0.03922	-0.00178	0.00776	-0.08737		0.315	0.654225		0.01778	14.164	16.2189	1.38859
9.2768	15.8012		0.22	255		0.44312	-0.48	0.03922	-0.00178	0.01164	-0.08737		0.32	0.65702		0.01806	14.164	16.2153	1.38681
9.2967	16.1673		0.225	290		0.44812	-0.475	0.041	-0.00178	0.01748	-0.08737		0.325	0.6516		0.01833	14.2103	16.2528	1.38324
9.3167	15.9951		0.23	318		0.45312	-0.47	0.04278	-0.00178	0.0233	-0.08542		0.33	0.6804		0.01861	14.1818	16.2225	1.38324
9.3366	15.9318		0.235	332		0.45812	-0.465	0.04278	0	0.03494	-0.08348		0.335	0.702575		0.01889	14.1818	16.2438	1.38146
9.3566	16.0718		0.24	386		0.46312	-0.46	0.04456	0	0.05242	-0.08348		0.34	0.71556		0.01917	14.1872	16.2189	1.3779
9.3765	16.4286		0.245	411		0.46812	-0.455	0.04635	0	0.07959	-0.08153		0.345	0.680565		0.01944	14.1515	16.2189	1.37255
9.3965	15.9592		0.25	463		0.47312	-0.45	0.04813	0	0.12619	-0.08153		0.35	0.7216		0.01972	14.1622	16.2385	1.36898
9.4164	15.2902		0.255	494		0.47812	-0.445	0.04991	0	0.22714	-0.07571		0.355	0.7105		0.02	14.1693	16.1797	1.37255
9.4364	14.9433		0.26	493		0.48312	-0.44	0.05348	0	0.38828	-0.07377		0.36	0.70644		0.02028	14.205	16.2046	1.36364
9.4563	15.2049		0.265	511		0.48812	-0.435	0.05526	0	0.51058	-0.07377		0.365	0.71449		0.02056	14.164	16.1993	1.3672
9.4763	15.5184		0.27	504		0.49312	-0.43	0.06061	0	0.55329	-0.07183		0.37	0.7353		0.02083	14.1693	16.21	1.36364
9.4962	15.2837		0.275	480		0.49812	-0.425	0.06595	0	0.61736	-0.06989		0.375	0.737865		0.02111	14.1372	16.2367	1.36185
9.5162	15.1151		0.28	436		0.50312	-0.42	0.0713	0	0.72801	-0.06989		0.38	0.7514		0.02139	14.1569	16.2029	1.35829
9.5361	14.8286		0.285	381		0.50812	-0.415	0.07843	0	0.7882	-0.06989		0.385	0.76557		0.02167	14.164	16.2492	1.35651
9.5561	14.9282		0.29	371		0.51312	-0.41	0.08734	0	0.7882	-0.06795		0.39	0.756		0.02194	14.1515	16.2581	1.35294
9.576	15.0694		0.295	346		0.51812	-0.405	0.09804	0	0.7416	-0.06795		0.395	0.782395		0.02222	14.0749	16.2421	1.35116
9.596	15.3886		0.3	317		0.52312	-0.4	0.10873	0	0.65619	-0.06601		0.4	0.77937		0.0225	14.123	16.2242	1.35116
9.6159	15.1127		0.305	265		0.52812	-0.395	0.12478	0	0.54552	-0.06601		0.405	0.7557		0.02278	14.1212	16.2474	1.34759
9.6359	15.4445		0.31	221		0.53312	-0.39	0.13547	0	0.4504	-0.06213		0.41	0.75112		0.02306	14.1069	16.2296	1.34225
9.6558	15.6465		0.315	209		0.53812	-0.385	0.14617	0	0.40768	-0.06213		0.415	0.74817		0.02333	14.1159	16.2617	1.3369
9.6758	15.3808		0.32	171		0.54312	-0.38	0.16221	0	0.42322	-0.06213		0.42	0.75411		0.02361	14.1123	16.2082	1.33333
9.6957	14.9853		0.325	163		0.54812	-0.375	0.16934	0	0.50087	-0.06018		0.425	0.765555		0.02389	14.1355	16.3151	1.33333
9.7157	14.7098		0.33	152		0.55312	-0.37	0.17647	0	0.57658	-0.06018		0.43	0.8016		0.02417	14.0945	16.2296	1.32799
9.7356	14.771		0.335	137		0.55812	-0.365	0.18182	0	0.68725	-0.06018		0.435	0.810105		0.02444	14.1123	16.2492	1.32264
9.7556	14.6322		0.34	176		0.56312	-0.36	0.18895	0	0.82508	-0.05824		0.44	0.77104		0.02472	14.1176	16.2367	1.31194
9.7755	14.9926		0.345	146		0.56812	-0.355	0.19251	0	0.96292	-0.05824		0.445	0.78343		0.025	14.1462	16.2421	1.30481
9.7955	14.9669		0.35	149		0.57312	-0.35	0.1943	0	1.12988	-0.05824		0.45	0.74022		0.02528	14.0909	16.2153	1.33155
9.8154	14.82		0.355	168		0.57812	-0.345	0.19608	0	1.31819	-0.0563		0.455	0.799025		0.02556	14.0606	16.2563	1.32799
9.8354	14.8302		0.36	181		0.58312	-0.34	0.19786	0	1.49291	-0.0563		0.46	0.79387		0.02583	14.0963	16.2563	1.32086
9.8553	15.2547		0.365	194		0.58812	-0.335	0.19964	0	1.69481	-0.0563		0.465	0.81396		0.02611	14.0749	16.2278	1.31551
9.8753	15.6396		0.37	214		0.59312	-0.33	0.19964	0	1.94137	-0.0563		0.47	0.85196		0.02639	14.0499	16.2367	1.31194
9.8952	15.3404		0.375	211		0.59812	-0.325	0.19964	0	2.17046	-0.05436		0.475	0.822195		0.02667	14.1355	16.2385	1.31016
9.9152	14.8135		0.38	221		0.60312	-0.32	0.20143	0	2.40342	-0.05436		0.48	0.8025		0.02694	14.0642	16.1939	1.3066
9.9351	14.558		0.385	223		0.60812	-0.315	0.20321	0	2.66939	-0.05436		0.485	0.824715		0.02722	14.0446	16.2046	1.30481
9.9551	14.4347		0.39	234		0.61312	-0.31	0.20499	0	2.88682	-0.05242		0.49	0.85692		0.0275	14.0303	16.1886	1.29947
9.975	14.5294		0.395	224		0.61812	-0.305	0.2139	0	3.14114	-0.05242		0.495	0.88935		0.02778	14.0695	16.2278	1.29055
9.9949	14.9478		0.4	254		0.62312	-0.3	0.21925	0	3.39157	-0.05242		0.5	0.8906		0.02806	14.0749	16.2136	1.28699
10.0149	14.8151		0.405	285		0.62812	-0.295	0.23351	0	3.61871	-0.05048		0.505	0.88015		0.02833	14.0695	16.2492	1.28164
10.0348	14.1931		0.41	289		0.63312	-0.29	0.24955	0	3.91962	-0.05048		0.51	0.90648		0.02861	14.0802	16.2046	1.27629
10.0548	14.0049		0.415	324		0.63812	-0.285	0.27094	0	4.19336	-0.05048		0.515	0.9438		0.02889	14.0178	16.2082	1.27629
10.0747	14.8735		0.42	344		0.64312	-0.28	0.29947	0	4.45739	-0.05048		0.52	0.95637		0.02917	14	16.2528	1.27629
10.0947	15.1674		0.425	402		0.64812	-0.275	0.34403	0	4.72724	-0.05048		0.525	0.97854		0.02944	14.0446	16.2046	1.27451
10.1146	14.9506		0.43	460		0.65312	-0.27	0.3975	0	4.96214	-0.05048		0.53	0.9933		0.02972	14.0553	16.1904	1.27094
10.1346	14.7306		0.435	508		0.65812	-0.265	0.45989	0	5.23005	-0.04853		0.535	1.01192		0.03	14.041	16.2189	1.26916
10.1545	15.2714		0.44	628		0.66312	-0.26	0.54367	0	5.5232	-0.04853		0.54	1.06536		0.03028	14.0303	16.2153	1.26025
10.1745	15.4486		0.445	748		0.66812	-0.255	0.64171	0	5.78917	-0.04853		0.545	1.12751		0.03056	14.041	16.2153	1.25847
10.1944	15.2963		0.45	986		0.67312	-0.25	0.75758	0	6.06678	-0.04659		0.55	1.14716		0.03083	14.0232	16.2029	1.24955
10.2144	15.0282		0.455	1252		0.67812	-0.245	0.88948	0	6.29586	-0.04853		0.555	1.19812		0.03111	14.0232	16.2189	1.24955
10.2343	14.7016		0.46	1535		0.68312	-0.24	1.04456	0	6.55019	-0.04659		0.56	1.25558		0.03139	14.0178	16.2242	1.24421
10.2543	14.7996		0.465	1970		0.68812	-0.235	1.20677	0	6.80062	-0.04659		0.565	1.3167		0.03167	14.0357	16.2438	1.23886
10.2742	14.3294		0.47	2470		0.69312	-0.23	1.39037	0	7.00058	-0.04659		0.57	1.38006		0.03194	13.9733	16.1601	1.23351
10.2942	14.0641		0.475	3109		0.69812	-0.225	1.59002	0	7.28596	-0.04659		0.575	1.43707		0.03222	14.0303	16.1939	1.22995
10.3141	14.2751		0.48	3884		0.70312	-0.22	1.79857	0	7.49175	-0.04465		0.58	1.495		0.0325	14.0285	16.2189	1.2246
10.3341	15.0127		0.485	4840		0.70812	-0.215	2.02317	0	7.72083	-0.04465		0.585	1.55896		0.03278	14.0178	16.2189	1.21925
10.354	15.5673		0.49	5742		0.71312	-0.21	2.24242	0	7.91303	-0.04659		0.59	1.62304		0.03306	14.0036	16.1512	1.21747
10.374	15.2135		0.495	6790		0.71812	-0.205	2.49376	0	8.11881	-0.04465		0.595	1.67767		0.03333	14.0143	16.1904	1.21212
10.3939	15.1		0.5	7640		0.72312	-0.2	2.7451	0	8.33237	-0.04465		0.6	1.76526		0.03361	13.9768	16.2046	1.20321
10.4139	14.5494		0.505	8443		0.72812	-0.195	2.99643	0	8.5595	-0.04271		0.605	1.84		0.03389	14.0071	16.2563	1.19786
10.4338	14.8657		0.51	9305		0.73312	-0.19	3.25312	0	8.74199	-0.04271		0.61	1.91394		0.03417	14.0036	16.21	1.1943
10.4538	14.8192		0.515	9624		0.73812	-0.185	3.49376	0	8.93031	-0.04271		0.615	1.99444		0.03444	14.0071	16.2438	1.18895
10.4737	14.7616		0.52	9768		0.74312	-0.18	3.77718	0	9.11667	-0.04271		0.62	2.07217		0.03472	13.9822	16.2492	1.18182
10.4937	14.6061		0.525	10059		0.74812	-0.175	4.05526	0	9.30305	-0.04271		0.625	2.16771		0.035	14.0196	16.2617	1.17825
10.5136	14.6641		0.53	9666		0.75312	-0.17	4.29768	0	9.48942	-0.04271		0.63	2.2374		0.03528	14.0071	16.2225	1.17291
10.5336	15.0147		0.535	9033		0.75812	-0.165	4.59715	0	9.59814	-0.04077		0.635	2.30384		0.03556	14.0125	16.2046	1.16756
10.5535	14.562		0.54	8260		0.76312	-0.16	4.93761	0	9.69909	-0.04077		0.64	2.38655		0.03583	14.0125	16.2046	1.16221
10.5735	14.5057		0.545	7364		0.76812	-0.155	5.21747	0	9.86411	-0.04271		0.645	2.4921		0.03611	14	16.2438	1.1533
10.5934	14.2139		0.55	6419		0.77312	-0.15	5.46524	0	10.0874	-0.04077		0.65	2.56128		0.03639	13.9733	16.2046	1.15152
10.6134	14.7604		0.555	5339		0.77812	-0.145	5.73262	0	10.1398	-0.03883		0.655	2.63925		0.03667	13.9822	16.1886	1.14795
10.6333	14.0788		0.56	4359		0.78312	-0.14	5.98396	0	10.3514	-0.04077		0.66	2.72973		0.03694	13.984	16.2617	1.1426
10.6533	14.1433		0.565	3376		0.78812	-0.135	6.24955	0	10.4834	-0.03883		0.665	2.80522		0.03722	13.9483	16.1797	1.14082
10.6732	13.9943		0.57	2714		0.79312	-0.13	6.52763	0	10.6232	-0.03883		0.67	2.88288		0.0375	13.9661	16.2528	1.1426
10.6932	14.1094		0.575	2036		0.79812	-0.125	6.73262	0	10.761	-0.03883		0.675	2.9637		0.03778	13.9733	16.2528	1.14082
10.7131	14.1486		0.58	1513		0.80312	-0.12	7.02852	0	10.8659	-0.03883		0.68	3.0316		0.03806	13.9715	16.2046	1.13725
10.7331	14.2171		0.585	1132		0.80812	-0.115	7.26381	0	11.0076	-0.03883		0.685	3.09124		0.03833	13.9929	16.2153	1.13191
10.753	14.349		0.59	848		0.81312	-0.11	7.46524	0	11.0988	-0.04077		0.69	3.17574		0.03861	13.9519	16.2278	1.12656
10.773	14.1857		0.595	659		0.81812	-0.105	7.68627	0	11.258	-0.03883		0.695	3.24317		0.03889	13.9269	16.2777	1.11765
10.7929	14.6008		0.6	512		0.82312	-0.1	7.92692	0	11.3434	-0.03883		0.7	3.31038		0.03917	13.9412	16.2046	1.1123
10.8129	14.4224		0.605	420		0.82812	-0.095	8.15865	0	11.4502	-0.03688		0.705	3.39465		0.03944	13.9323	16.2082	1.11052
10.8328	14.2404		0.61	394		0.83312	-0.09	8.35294	0	11.4774	-0.03688		0.71	3.46112		0.03972	13.9626	16.2153	1.10695
10.8528	13.8914		0.615	384		0.83812	-0.085	8.56328	0	11.6735	-0.03688		0.715	3.52929		0.04	13.9412	16.2189	1.10695
10.8727	14.2755		0.62	346		0.84312	-0.08	8.75223	0	11.656	-0.03688		0.72	3.59448		0.04028	13.9519	16.1797	1.09982
10.8927	14.1984		0.625	338		0.84812	-0.075	8.99465	0	11.8773	-0.03688		0.725	3.65317		0.04056	13.959	16.2082	1.09626
10.9126	14.3139		0.63	355		0.85312	-0.07	9.16221	0	11.9025	-0.03688		0.73	3.721		0.04083	13.9465	16.2278	1.09091
10.9326	14.3298		0.635	379		0.85812	-0.065	9.37433	0	11.9608	-0.03688		0.735	3.75853		0.04111	13.9768	16.2046	1.082
10.9525	14.9135		0.64	380		0.86312	-0.06	9.57398	0	12.0404	-0.03494		0.74	3.82494		0.04139	13.9358	16.2367	1.08021
10.9725	14.7931		0.645	393		0.86812	-0.055	9.69519	0	12.1394	-0.03494		0.745	3.87661		0.04167	13.9465	16.2367	1.0713
10.9924	14.3771		0.65	383		0.87312	-0.05	9.88592	0	12.2423	-0.03494		0.75	3.92736		0.04194	13.9519	16.1886	1.06595
11.0124	14.1261		0.655	453		0.87812	-0.045	9.98396	0	12.2365	-0.03494		0.755	3.98287		0.04222	13.9269	16.2189	1.06061
11.0323	14.1098		0.66	474		0.88312	-0.04	10.1693	0.00178	12.1918	-0.03494		0.76	4.02273		0.0425	13.9323	16.267	1.05526
11.0523	14.2135		0.665	544		0.88812	-0.035	10.2709	0.00178	12.3918	-0.03494		0.765	4.0534		0.04278	13.9465	16.2367	1.05348
11.0722	14.6739		0.67	618		0.89312	-0.03	10.4332	0.00178	12.4286	-0.03494		0.77	4.0963		0.04306	13.9109	16.2367	1.04813
11.0922	14.9657		0.675	722		0.89812	-0.025	10.5526	0.00178	12.4908	-0.033		0.775	4.12912		0.04333	13.918	16.1886	1.041
11.1121	15.1535		0.68	816		0.90312	-0.02	10.6863	0.00178	12.551	-0.033		0.78	4.1688		0.04361	13.9251	16.2563	1.03565
11.1321	15.4445		0.685	906		0.90812	-0.015	10.8752	0.00178	12.648	-0.033		0.785	4.20347		0.04389	13.8913	16.2724	1.02852
11.152	15.4645		0.69	987		0.91312	-0.01	10.9875	0.00178	12.7645	-0.033		0.79	4.22224		0.04417	13.8895	16.2635	1.02496
11.172	15.4543		0.695	1098		0.91812	-0.005	11.082	0.00178	12.7567	-0.033		0.795	4.24473		0.04444	13.8913	16.2082	1.01961
11.1919	15.7086		0.7	1189		0.92312	0	11.2086	0.00178	12.8286	-0.033		0.8	4.27334		0.04472	13.9305	16.2082	1.01426
11.2119	16.5065		0.705	1297		0.92812	0.005	11.3012	0.00178	12.8868	-0.033		0.805	4.28315		0.045	13.8806	16.2029	1.00713
11.2318	16.9845		0.71	1322		0.93312	0.01	11.3868	0.00178	12.9955	-0.033		0.81	4.2903		0.04528	13.9073	16.3062	1.00357
11.2518	17.2229		0.715	1314		0.93812	0.015	11.5633	0.00178	12.9373	-0.03106		0.815	4.31226		0.04556	13.9055	16.1904	0.99465
11.2717	17.091		0.72	1427		0.94312	0.02	11.6292	0.00178	13.0538	-0.03106		0.82	4.32099		0.04583	13.9002	16.2189	0.9893
11.2917	17.5314		0.725	1455		0.94812	0.025	11.7469	0.00178	13.1625	-0.03106		0.825	4.33472		0.04611	13.9055	16.2474	0.98217
11.3116	17.84		0.73	1428		0.95312	0.03	11.8307	0.00178	13.2265	-0.03106		0.83	4.31		0.04639	13.9305	16.2136	0.97683
11.3316	17.6727		0.735	1409		0.95812	0.035	11.8645	0.00178	13.2265	-0.03106		0.835	4.33117		0.04667	13.8913	16.2136	0.97148
11.3515	17.4441		0.74	1343		0.96312	0.04	12.0089	0.00178	13.2149	-0.03106		0.84	4.3095		0.04694	13.918	16.3169	0.96613
11.3715	17.7245		0.745	1294		0.96812	0.045	12.1319	0.00178	13.3197	-0.03106		0.845	4.28813		0.04722	13.902	16.2242	0.96257
11.3914	17.7192		0.75	1229		0.97312	0.05	12.1872	0.00178	13.3974	-0.03106		0.85	4.29856		0.0475	13.9251	16.2296	0.95365
11.4114	18.1531		0.755	1227		0.97812	0.055	12.2852	0.00178	13.4149	-0.02912		0.855	4.302		0.04778	13.9216	16.2492	0.94831
11.4313	18.7996		0.76	1148		0.98312	0.06	12.3636	0.00178	13.4712	-0.02912		0.86	4.27276		0.04806	13.9073	16.1957	0.94118
11.4513	18.6669		0.765	1061		0.98812	0.065	12.4349	0.00178	13.4867	-0.02912		0.865	4.25371		0.04833	13.877	16.2136	0.93761
11.4712	18.0102		0.77	1045		0.99312	0.07	12.5508	0.00178	13.5818	-0.02912		0.87	4.26492		0.04861	13.9127	16.2029	0.93226
11.4912	18.5082		0.775	1027		0.99812	0.075	12.5437	0.00178	13.5682	-0.02912		0.875	4.22166		0.04889	13.8699	16.2082	0.92513
11.5111	19.4474		0.78	1041		1.00312	0.08	12.6239	0.00178	13.6304	-0.02912		0.88	4.1832		0.04917	13.8841	16.1957	0.91622
11.5311	20.0914		0.785	1132		1.00812	0.085	12.7219	0.00178	13.7488	-0.02912		0.885	4.16794		0.04944	13.877	16.1993	0.91266
11.551	20.1004		0.79	1229		1.01312	0.09	12.8235	0.00178	13.6265	-0.02912		0.89	4.1463		0.04972	13.8913	16.2367	0.90553
11.571	20.6735		0.795	1392		1.01812	0.095	12.8806	0.00178	13.8128	-0.02718		0.895	4.10073		0.05	13.8895	16.1512	0.90018
11.5909	21.511		0.8	1620		1.02312	0.1	12.9572	0.00357	13.8187	-0.02718		0.9	4.06857		0.05028	13.8948	16.1993	0.89483
11.6109	22.3265		0.805	1923		1.02812	0.105	13	0.00357	13.7857	-0.02718		0.905	4.04137		0.05056	13.8948	16.2046	0.87344
11.6308	22.8004		0.81	2362		1.03312	0.11	13.0749	0.00357	13.9255	-0.02718		0.91	3.9952		0.05083	13.8699	16.2029	0.86631
11.6508	23.1906		0.815	2727		1.03812	0.115	13.1408	0.00357	13.8808	-0.02718		0.915	3.96994		0.05111	13.8841	16.2136	0.85918
11.6707	23.5245		0.82	3183		1.04312	0.12	13.1283	0.00357	13.9022	-0.02718		0.92	3.92677		0.05139	13.8645	16.2385	0.85561
11.6907	23.9053		0.825	3711		1.04812	0.125	13.2246	0.00357	14.0361	-0.02718		0.925	3.89546		0.05167	13.8503	16.1797	0.84848
11.7106	24.3371		0.83	4107		1.05312	0.13	13.2513	0.00357	14.071	-0.02718		0.93	3.8547		0.05194	13.877	16.2777	0.84314
11.7306	23.5049		0.835	4521		1.05812	0.135	13.2959	0.00357	14.0264	-0.02718		0.935	3.80579		0.05222	13.8289	16.2242	0.83779
11.7505	22.5241		0.84	5172		1.06312	0.14	13.3405	0.00357	14.1934	-0.02524		0.94	3.76623		0.0525	13.8503	16.21	0.83244
11.7705	21.0963		0.845	5307		1.06812	0.145	13.4456	0.00357	14.0808	-0.02524		0.945	3.7164		0.05278	13.8538	16.144	0.82531
11.7904	19.9931		0.85	5499		1.07312	0.15	13.4189	0.00357	14.1856	-0.02524		0.95	3.66436		0.05306	13.8592	16.21	0.81996
11.8104	18.8673		0.855	5670		1.07812	0.155	13.5526	0.00357	14.1642	-0.02524		0.955	3.64073		0.05333	13.8645	16.2029	0.81283
11.8303	17.9359		0.86	5581		1.08312	0.16	13.5062	0.00357	14.1934	-0.02524		0.96	3.56184		0.05361	13.8752	16.1743	0.80927
11.8503	16.9261		0.865	5515		1.08812	0.165	13.6257	0.00357	14.337	-0.02524		0.965	3.52583		0.05389	13.8538	16.1797	0.80036
11.8702	16.2935		0.87	5195		1.09312	0.17	13.6488	0.00535	14.1875	-0.02524		0.97	3.46996		0.05417	13.8235	16.1939	0.79501
11.8902	16.6498		0.875	4803		1.09812	0.175	13.7273	0.00535	14.337	-0.0233		0.975	3.40833		0.05444	13.8431	16.1743	0.7861
11.9101	16.2388		0.88	4406		1.10312	0.18	13.7308	0.00535	14.3856	-0.0233		0.98	3.3785		0.05472	13.8342	16.2278	0.78253
11.9301	15.6535		0.885	3929		1.10812	0.185	13.7986	0.00535	14.436	-0.0233		0.985	3.31485		0.055	13.8253	16.1565	0.7754
11.95	14.5845		0.89	3395		1.11312	0.19	13.9002	0.00535	14.3817	-0.0233		0.99	3.24336		0.05528	13.8396	16.2242	0.77362
11.97	14.2694		0.895	2920		1.11812	0.195	13.8717	0.00535	14.5428	-0.0233		0.995	3.2007		0.05556	13.8342	16.2385	0.76471
11.9899	14.2939		0.9	2419		1.12312	0.2	13.984	0.00535	14.5816	-0.0233		1	3.13214		0.05583	13.8093	16.1832	0.75758
12.0098	14.3412		0.905	2054		1.12812	0.205	14.0303	0.00535	14.5583	-0.0233		1.005	3.09083		0.05611	13.8485	16.2153	0.75401
12.0298	14.3245		0.91	1672		1.13312	0.21	14.0802	0.00535	14.6205	-0.0233		1.01	3.0272		0.05639	13.8556	16.1512	0.7451
12.0497	14.1355		0.915	1304		1.13812	0.215	14.0499	0.00535	14.7214	-0.02136		1.015	2.96313		0.05667	13.8342	16.1761	0.74153
12.0697	14.0078		0.92	1041		1.14312	0.22	14.0642	0.00535	14.6593	-0.02136		1.02	2.91585		0.05694	13.8342	16.169	0.7344
12.0896	13.9767		0.925	827		1.14812	0.225	14.1979	0.00535	14.7059	-0.02136		1.025	2.84971		0.05722	13.8396	16.1262	0.72727
12.1096	13.9922		0.93	683		1.15312	0.23	14.1872	0.00535	14.6923	-0.02136		1.03	2.7798		0.0575	13.8342	16.2029	0.72014
12.1295	14.0175		0.935	545		1.15812	0.235	14.1693	0.00535	14.7933	-0.02136		1.035	2.71479		0.05778	13.8289	16.185	0.71658
12.1495	13.8539		0.94	455		1.16312	0.24	14.189	0.00713	14.7699	-0.01942		1.04	2.66266		0.05806	13.8128	16.21	0.71123
12.1694	14.2604		0.945	379		1.16812	0.245	14.3226	0.00713	14.867	-0.01942		1.045	2.59444		0.05833	13.8235	16.1458	0.7041
12.1894	14.4649		0.95	343		1.17312	0.25	14.3333	0.00713	14.8049	-0.01553		1.05	2.53206		0.05861	13.8182	16.1743	0.70053
12.2093	14.2596		0.955	300		1.17812	0.255	14.4189	0.00713	14.9155	-0.01748		1.055	2.471		0.05889	13.8182	16.1636	0.69519
12.2293	13.9776		0.96	294		1.18312	0.26	14.4189	0.00713	14.9389	-0.01748		1.06	2.40431		0.05917	13.8431	16.1654	0.69162
12.2492	13.7135		0.965	250		1.18812	0.265	14.3583	0.00713	14.9272	-0.01553		1.065	2.34234		0.05944	13.8235	16.1886	0.68449
12.2692	13.4257		0.97	250		1.19312	0.27	14.492	0.00713	14.9447	-0.01553		1.07	2.28		0.05972	13.8146	16.2189	0.68093
12.2891	13.2474		0.975	225		1.19812	0.275	14.5062	0.00713	15.0146	-0.01553		1.075	2.20937		0.06	13.8146	16.2136	0.67558
12.3091	13.6629		0.98	219		1.20312	0.28	14.574	0.00713	14.966	-0.01359		1.08	2.1408		0.06028	13.7879	16.1832	0.67023
12.329	13.9486		0.985	206		1.20812	0.285	14.5936	0.00713	14.9544	-0.01359		1.085	2.07742		0.06056	13.795	16.2046	0.6631
12.349	14.1755		0.99	196		1.21312	0.29	14.6096	0.00713	15.065	-0.01359		1.09	2.00984		0.06083	13.8182	16.2153	0.65775
12.3689	14.4012		0.995	219		1.21812	0.295	14.6381	0.00713	15.1213	-0.01164		1.095	1.94778		0.06111	13.8075	16.1904	0.65241
12.3889	14.3976		1	228		1.22312	0.3	14.6952	0.00713	15.098	-0.01164		1.1	1.87772		0.06139	13.779	16.1708	0.64884
12.4088	13.9347		1.005	199		1.22812	0.305	14.7005	0.00891	15.0806	-0.0097		1.105	1.806		0.06167	13.7825	16.2332	0.64349
12.4288	13.8122		1.01	180		1.23312	0.31	14.6916	0.00891	15.1039	-0.0097		1.11	1.73064		0.06194	13.8075	16.2332	0.63815
12.4487	13.8674		1.015	175		1.23812	0.315	14.7326	0.00891	15.1543	-0.00776		1.115	1.67095		0.06222	13.8253	16.1904	0.6328
12.4687	13.5012		1.02	190		1.24312	0.32	14.713	0.00891	15.1427	-0.00776		1.12	1.59379		0.0625	13.7986	16.2136	0.62745
12.4886	13.1792		1.025	166		1.24812	0.325	14.795	0.00891	15.199	-0.00582		1.125	1.52722		0.06278	13.795	16.2029	0.6221
12.5086	13.309		1.03	170		1.25312	0.33	14.7611	0.00891	15.1718	-0.00776		1.13	1.4606		0.06306	13.7843	16.2225	0.61676
12.5285	14.1225		1.035	207		1.25812	0.335	14.902	0.00891	15.3213	-0.00582		1.135	1.387		0.06333	13.8396	16.1708	0.61141
12.5485	14.1845		1.04	186		1.26312	0.34	14.8717	0.00891	15.3621	-0.00194		1.14	1.31859		0.06361	13.7665	16.2189	0.60784
12.5684	13.98		1.045	191		1.26812	0.345	14.8075	0.00891	15.3058	0		1.145	1.26106		0.06389	13.82	16.21	0.6025
12.5884	13.4547		1.05	179		1.27312	0.35	14.8913	0.00891	15.3659	0		1.15	1.18016		0.06417	13.8021	16.1957	0.59715
12.6083	13.3584		1.055	181		1.27812	0.355	14.9768	0.0107	15.2922	0.00194		1.155	1.10565		0.06444	13.779	16.2367	0.5918
12.6283	13.5747		1.06	178		1.28312	0.36	14.9929	0.0107	15.3873	0.00388		1.16	1.03579		0.06472	13.7665	16.1654	0.58824
12.6482	13.7792		1.065	195		1.28812	0.365	14.9305	0.0107	15.4223	0.00582		1.165	0.961545		0.065	13.7522	16.2421	0.58289
12.6682	13.8971		1.07	187		1.29312	0.37	14.9982	0.0107	15.4785	0.00582		1.17	0.8883		0.06528	13.8039	16.1993	0.57932
12.6881	13.7053		1.075	187		1.29812	0.375	14.9822	0.0107	15.3873	0.00776		1.175	0.818895		0.06556	13.8093	16.1886	0.57398
12.7081	13.758		1.08	188		1.30312	0.38	15.1123	0.0107	15.4611	0.0097		1.18	0.7419		0.06583	13.8146	16.1904	0.56863
12.728	13.5343		1.085	179		1.30812	0.385	15.1123	0.01248	15.5484	0.01164		1.185	0.669195		0.06611	13.7986	16.1601	0.56506
12.748	13.3616		1.09	164		1.31312	0.39	15.0856	0.01248	15.5115	0.01359		1.19	0.5978		0.06639	13.7897	16.2153	0.55971
12.7679	13.2804		1.095	184		1.31812	0.395	15.1105	0.01248	15.5892	0.01553		1.195	0.521395		0.06667	13.779	16.2474	0.55437
12.7879	13.5743		1.1	182		1.32312	0.4	15.1693	0.01248	15.5562	0.01748		1.2	0.44814		0.06694	13.7932	16.1993	0.5508
12.8078	13.2992		1.105	181		1.32812	0.405	15.205	0.01426	15.6339	0.01942		1.205	0.374325		0.06722	13.7772	16.1708	0.54367
12.8278	13.0816		1.11	184		1.33312	0.41	15.205	0.01426	15.5717	0.0233		1.21	0.30058		0.0675	13.7522	16.1761	0.53832
12.8477	13.1192		1.115	200		1.33812	0.415	15.2282	0.01426	15.661	0.02524		1.215	0.225675		0.06778	13.7879	16.2136	0.53298
12.8677	13.7318		1.12	177		1.34312	0.42	15.1586	0.01604	15.595	0.02718		1.22	0.15035		0.06806	13.7825	16.1405	0.52763
12.8876	13.3559		1.125	181		1.34812	0.425	15.2745	0.01604	15.6979	0.02912		1.225	0.075555		0.06833	13.795	16.2189	0.52228
12.9076	13.4278		1.13	182		1.35312	0.43	15.2656	0.01783	15.7154	0.03106		1.23	0		0.06861	13.7683	16.1939	0.51693
12.9275	13.2041		1.135	177		1.35812	0.435	15.3868	0.01961	15.6591	0.03494		1.235	-0.075315		0.06889	13.7683	16.2296	0.51159
12.9475	13.5804		1.14	184		1.36312	0.44	15.3529	0.02139	15.7037	0.03688		1.24	-0.15201		0.06917	13.7843	16.2367	0.50802
12.9674	13.2139		1.145	209		1.36812	0.445	15.3458	0.02317	15.7115	0.03883		1.245	-0.228195		0.06944	13.795	16.1832	0.50089
12.9874	13.3474		1.15	186		1.37312	0.45	15.3832	0.02496	15.7814	0.04271		1.25	-0.30336		0.06972	13.7683	16.1565	0.49733
13.0073	13.0665		1.155	193		1.37812	0.455	15.3619	0.02852	15.6377	0.04465		1.255	-0.380475		0.07	13.7665	16.2367	0.49198
13.0273	13.2302		1.16	187		1.38312	0.46	15.3832	0.03209	15.793	0.04853		1.26	-0.45657		0.07028	13.7718	16.1886	0.48663
13.0472	13.5274		1.165	162		1.38812	0.465	15.3636	0.03565	15.8435	0.05048		1.265	-0.532525		0.07056	13.7576	16.1797	0.48128
13.0672	13.3678		1.17	164		1.39312	0.47	15.3797	0.03922	15.8824	0.05048		1.27	-0.60736		0.07083	13.7772	16.169	0.47594
13.0871	13.0045		1.175	182		1.39812	0.475	15.4795	0.04456	15.8455	0.05242		1.275	-0.68688		0.07111	13.7308	16.1512	0.47415
13.1071	13.1335		1.18	179		1.40312	0.48	15.4189	0.04813	15.8202	0.05436		1.28	-0.7623		0.07139	13.7433	16.1708	0.46702
13.127	13.811		1.185	187		1.40812	0.485	15.5205	0.05348	15.8901	0.05824		1.285	-0.841665		0.07167	13.7433	16.2029	0.46346
13.147	13.4147		1.19	197		1.41312	0.49	15.4563	0.05704	15.9348	0.06018		1.29	-0.92076		0.07194	13.7772	16.1993	0.45633
13.1669	12.7788		1.195	204		1.41812	0.495	15.5847	0.06239	15.9988	0.06407		1.295	-0.99593		0.07222	13.7629	16.2082	0.45098
13.1869	12.6718		1.2	221		1.42312	0.5	15.5027	0.06595	15.993	0.06601		1.3	-1.07681		0.0725	13.8039	16.2029	0.44563
13.2068	12.9898		1.205	181		1.42812	0.505	15.5989	0.0713	15.96	0.06989		1.305	-1.15485		0.07278	13.7255	16.2225	0.44029
13.2268	13.2502		1.21	180		1.43312	0.51	15.5009	0.07665	15.9425	0.07183		1.31	-1.232		0.07306	13.7326	16.2046	0.43316
13.2467	13.4131		1.215	188		1.43812	0.515	15.6132	0.08021	16.061	0.07571		1.315	-1.30951		0.07333	13.7201	16.1939	0.39216
13.2667	13.3796		1.22	196		1.44312	0.52	15.5062	0.08556	16.1173	0.07765		1.32	-1.38537		0.07361	13.7326	16.1957	0.39572
13.2866	13.0755		1.225	216		1.44812	0.525	15.6239	0.09091	16.1114	0.08153		1.325	-1.46879		0.07389	13.7201	16.2029	0.40285
13.3066	12.6922		1.23	187		1.45312	0.53	15.6043	0.09447	16.0221	0.08348		1.33	-1.5416		0.07417	13.7308	16.21	0.40998
13.3265	13.1857		1.235	190		1.45812	0.535	15.6328	0.09982	16.1114	0.08737		1.335	-1.62519		0.07444	13.7415	16.2492	0.4082
13.3465	13.5465		1.24	209		1.46312	0.54	15.6916	0.10339	16.16	0.09125		1.34	-1.70676		0.07472	13.7576	16.2242	0.37611
13.3664	13.9612		1.245	186		1.46812	0.545	15.7255	0.10695	16.1852	0.09319		1.345	-1.7856		0.075	13.7718	16.1957	0.37077
13.3864	13.4625		1.25	189		1.47312	0.55	15.6863	0.11052	16.1347	0.09707		1.35	-1.85928		0.07528	13.754	16.2136	0.33333
13.4063	13.6371		1.255	193		1.47812	0.555	15.5775	0.11408	16.1794	0.10095		1.355	-1.94388		0.07556	13.7522	16.185	0.31194
13.4263	13.4147		1.26	173		1.48312	0.56	15.7683	0.11586	16.1852	0.10289		1.36	-2.02566		0.07583	13.7415	16.1316	0.31016
13.4462	13.3527		1.265	182		1.48812	0.565	15.7273	0.11943	16.2667	0.10677		1.365	-2.10357		0.07611	13.7683	16.2136	0.3262
13.4662	13.4996		1.27	188		1.49312	0.57	15.7736	0.12121	16.1949	0.11065		1.37	-2.18176		0.07639	13.738	16.1708	0.37255
13.4861	13.6114		1.275	195		1.49812	0.575	15.7308	0.12121	16.2493	0.11454		1.375	-2.27244		0.07667	13.7433	16.1654	0.3672
13.5061	13.7424		1.28	192		1.50312	0.58	15.82	0.12299	16.2512	0.11843		1.38	-2.3343		0.07694	13.6613	16.2492	0.35651
13.526	13.3278		1.285	189		1.50812	0.585	15.7576	0.12299	16.2163	0.12037		1.385	-2.42823		0.07722	13.7362	16.169	0.3066
13.546	13.4069		1.29	201		1.51312	0.59	15.836	0.12299	16.2007	0.12425		1.39	-2.5096		0.0775	13.7665	16.1886	0.29947
13.5659	13.1808		1.295	199		1.51812	0.595	15.7629	0.12299	16.2376	0.12813		1.395	-2.58357		0.07778	13.7077	16.1957	0.29055
13.5859	13.2816		1.3	199		1.52312	0.6	15.9127	0.12121	16.2706	0.13201		1.4	-2.65914		0.07806	13.7112	16.2046	0.29234
13.6058	13.0739		1.305	181		1.52812	0.605	15.7986	0.12121	16.2939	0.13589		1.405	-2.75275		0.07833	13.7112	16.169	0.29768
13.6258	13.0278		1.31	195		1.53312	0.61	15.8913	0.11943	16.2842	0.13978		1.41	-2.8251		0.07861	13.7433	16.1761	0.30838
13.6457	12.958		1.315	197		1.53812	0.615	15.8503	0.11943	16.3269	0.14366		1.415	-2.91116		0.07889	13.7487	16.1904	0.3066
13.6657	13.1041		1.32	205		1.54312	0.62	15.861	0.11765	16.3735	0.14754		1.42	-2.98623		0.07917	13.7308	16.2029	0.29947
13.6856	12.8653		1.325	210		1.54812	0.625	15.9358	0.11765	16.3735	0.14949		1.425	-3.08003		0.07944	13.7219	16.1957	0.30125
13.7056	12.8775		1.33	203		1.55312	0.63	15.9412	0.11943	16.3677	0.15143		1.43	-3.1628		0.07972	13.7112	16.1886	0.29234
13.7255	13.0351		1.335	196		1.55812	0.635	15.9002	0.12121	16.3269	0.15725		1.435	-3.23962		0.08	13.7683	16.185	0.28877
13.7455	12.949		1.34	188		1.56312	0.64	15.8717	0.12478	16.3716	0.16114		1.44	-3.32787		0.08028	13.7308	16.1708	0.29234
13.7654	12.7771		1.345	194		1.56812	0.645	15.8966	0.12834	16.3949	0.16502		1.445	-3.40474		0.08056	13.754	16.1904	0.28342
13.7854	12.8518		1.35	223		1.57312	0.65	15.9768	0.13369	16.4725	0.1689		1.45	-3.4705		0.08083	13.738	16.144	0.27986
13.8053	13.2143		1.355	226		1.57812	0.655	15.9376	0.13904	16.4376	0.17084		1.455	-3.55905		0.08111	13.7255	16.1993	0.27273
13.8253	12.749		1.36	201		1.58312	0.66	15.8841	0.14439	16.5405	0.17666		1.46	-3.63998		0.08139	13.7665	16.1957	0.27094
13.8452	12.5053		1.365	208		1.58812	0.665	15.9822	0.15152	16.4667	0.18054		1.465	-3.72146		0.08167	13.7326	16.1832	0.26738
13.8652	12.5898		1.37	211		1.59312	0.67	15.9162	0.15865	16.5463	0.18443		1.47	-3.7944		0.08194	13.7201	16.169	0.26381
13.8851	12.6359		1.375	206		1.59812	0.675	16.041	0.16578	16.4997	0.18832		1.475	-3.88693		0.08222	13.7683	16.2367	0.26025
13.9051	12.7739		1.38	190		1.60312	0.68	16.0089	0.17291	16.4454	0.17278		1.48	-3.96725		0.0825	13.7059	16.1993	0.25847
13.925	12.8702		1.385	177		1.60812	0.685	16.0053	0.18182	16.5521	0.16696		1.485	-4.04864		0.08278	13.7112	16.1654	0.25312
13.945	13.2514		1.39	207		1.61312	0.69	15.9875	0.19073	16.5851	0.17278		1.49	-4.13504		0.08306	13.697	16.2136	0.25134
13.9649	12.8147		1.395	209		1.61812	0.695	15.9626	0.19964	16.5385	0.17666		1.495	-4.20688		0.08333	13.697	16.1993	0.24777
13.9849	12.7012		1.4	223		1.62312	0.7	16.0143	0.20856	16.5968	0.18054		1.5	-4.30731		0.08361	13.6952	16.2046	0.24242
14.0048	12.7343		1.405	209		1.62812	0.705	16.0535	0.21747	16.657	0.18443		1.505	-4.38103		0.08389	13.7201	16.1993	0.23708
14.0247	13.109		1.41	201		1.63312	0.71	16.025	0.22816	16.6045	0.18832		1.51	-4.47776		0.08417	13.7077	16.1743	0.23529
14.0447	13.1429		1.415	209		1.63812	0.715	16.1105	0.23708	16.6453	0.1922		1.515	-4.54717		0.08444	13.7308	16.2421	0.23351
14.0646	12.9012		1.42	194		1.64312	0.72	16.0695	0.24777	16.6065	0.19414		1.52	-4.62231		0.08472	13.7112	16.1743	0.22995
14.0846	12.5865		1.425	194		1.64812	0.725	16.0749	0.25847	16.7055	0.19996		1.525	-4.72796		0.085	13.7362	16.2046	0.2246
14.1045	12.4429		1.43	208		1.65312	0.73	16.107	0.26916	16.655	0.20384		1.53	-4.7994		0.08528	13.6916	16.1494	0.22103
14.1245	12.8257		1.435	208		1.65812	0.735	16.025	0.27986	16.756	0.20772		1.535	-4.86932		0.08556	13.6898	16.1636	0.21747
14.1444	13.0008		1.44	209		1.66312	0.74	16.0945	0.29055	16.8026	0.21161		1.54	-4.99565		0.08583	13.7166	16.1351	0.21569
14.1644	12.922		1.445	216		1.66812	0.745	16.0909	0.30303	16.6628	0.2155		1.545	-5.05039		0.08611	13.6863	16.2046	0.2139
14.1843	12.8008		1.45	209		1.67312	0.75	16.0499	0.31373	16.6356	0.22132		1.55	-5.16992		0.08639	13.6809	16.1209	0.21034
14.2043	12.9188		1.455	209		1.67812	0.755	16.0446	0.3262	16.6997	0.22714		1.555	-5.24355		0.08667	13.7201	16.1708	0.20856
14.2242	12.7902		1.46	191		1.68312	0.76	16.0873	0.33868	16.7948	0.22908		1.56	-5.28693		0.08694	13.6667	16.1832	0.20677
14.2442	12.6065		1.465	192		1.68812	0.765	16.1105	0.35116	16.7327	0.2349		1.565	-5.40623		0.08722	13.7255	16.2189	0.20321
14.2641	12.5216		1.47	192		1.69312	0.77	16.1462	0.36364	16.7773	0.23685		1.57	-5.48556		0.0875	13.738	16.2082	0.19964
14.2841	12.8861		1.475	218		1.69812	0.775	16.1177	0.3779	16.8336	0.24073		1.575	-5.55691		0.08778	13.7201	16.1743	0.19608
14.304	12.8869		1.48	203		1.70312	0.78	16.164	0.39037	16.7657	0.24655		1.58	-5.64235		0.08806	13.697	16.2046	0.1943
14.324	12.8841		1.485	198		1.70812	0.785	16.082	0.40463	16.7793	0.25044		1.585	-5.75881		0.08833	13.6506	16.1957	0.19073
14.3439	12.7167		1.49	192		1.71312	0.79	16.2032	0.41889	16.8006	0.25432		1.59	-5.79168		0.08861	13.7112	16.2528	0.18717
14.3639	12.9857		1.495	185		1.71812	0.795	16.2585	0.43316	16.8744	0.25432		1.595	-5.92176		0.08889	13.6506	16.1708	0.1836
14.3838	12.6641		1.5	188		1.72312	0.8	16.1979	0.44742	16.8356	0.2582		1.6	-6.00288		0.08917	13.7059	16.21	0.18182
14.4038	13.0955		1.505	201		1.72812	0.805	16.1533	0.46168	16.8569	0.26403		1.605	-6.08175		0.08944	13.7059	16.1708	0.17825
14.4237	12.9718		1.51	193		1.73312	0.81	16.1872	0.4795	16.8162	0.26985		1.61	-6.14156		0.08972	13.7112	16.1993	0.17647
14.4437	12.9563		1.515	206		1.73812	0.815	16.2175	0.49376	16.7404	0.27567		1.615	-6.25086		0.09	13.6898	16.2046	0.17291
14.4636	12.778		1.52	202		1.74312	0.82	16.1979	0.5098	16.8666	0.27955		1.62	-6.31605		0.09028	13.6738	16.2332	0.16934
14.4836	13.3057		1.525	195		1.74812	0.825	16.2335	0.52585	16.8006	0.28344		1.625	-6.4148		0.09056	13.7112	16.1904	0.16756
14.5035	12.8551		1.53	197		1.75312	0.83	16.246	0.54189	16.9229	0.29121		1.63	-6.474		0.09083	13.6845	16.1886	0.16399
14.5235	12.6465		1.535	201		1.75812	0.835	16.2585	0.55793	16.7851	0.29703		1.635	-6.58409		0.09111	13.6756	16.2136	0.16221
14.5434	12.8755		1.54	192		1.76312	0.84	16.2549	0.57398	16.9074	0.29897		1.64	-6.66947		0.09139	13.7059	16.2082	0.15865
14.5634	12.9245		1.545	171		1.76812	0.845	16.3048	0.5918	16.8511	0.30479		1.645	-6.73213		0.09167	13.6791	16.1547	0.15686
14.5833	12.4722		1.55	190		1.77312	0.85	16.246	0.60963	16.8006	0.30867		1.65	-6.83298		0.09194	13.6791	16.1761	0.1533
14.6033	12.431		1.555	196		1.77812	0.855	16.3048	0.62745	16.8181	0.32033		1.655	-6.91858		0.09222	13.6613	16.1957	0.14973
14.6232	12.7376		1.56	211		1.78312	0.86	16.1979	0.64528	16.9715	0.32421		1.66	-7.00255		0.0925	13.6667	16.1654	0.14617
14.6432	12.9547		1.565	183		1.78812	0.865	16.3226	0.6631	16.8996	0.33003		1.665	-7.07615		0.09278	13.656	16.1904	0.14439
14.6631	13.018		1.57	192		1.79312	0.87	16.2995	0.68271	16.9288	0.33586		1.67	-7.18256		0.09306	13.6809	16.2581	0.14082
14.6831	12.6278		1.575	191		1.79812	0.875	16.3209	0.70053	16.9288	0.34168		1.675	-7.2762		0.09333	13.7059	16.2046	0.13904
14.703	12.7661		1.58	198		1.80312	0.88	16.2816	0.72014	16.9734	0.3475		1.68	-7.3737		0.09361	13.6898	16.185	0.13547
14.723	12.7873		1.585	192		1.80812	0.885	16.287	0.73975	16.9734	0.35333		1.685	-7.42469		0.09389	13.6863	16.2225	0.13369
14.7429	12.7763		1.59	178		1.81312	0.89	16.2513	0.75936	17.0239	0.35721		1.69	-7.52974		0.09417	13.6845	16.169	0.13012
14.7629	12.4		1.595	187		1.81812	0.895	16.2692	0.78075	17.0841	0.3611		1.695	-7.62414		0.09444	13.6916	16.1939	0.12834
14.7828	12.8861		1.6	193		1.82312	0.9	16.4332	0.80036	17.0006	0.36498		1.7	-7.68591		0.09472	13.6506	16.1458	0.12478
14.8028	12.7645		1.605	204		1.82812	0.905	16.328	0.81996	17.0744	0.36692		1.705	-7.77243		0.095	13.6506	16.1939	0.12121
14.8227	12.8086		1.61	203		1.83312	0.91	16.2602	0.84135	17.0297	0.37274		1.71	-7.87008		0.09528	13.6898	16.1636	0.11943
14.8427	12.438		1.615	203		1.83812	0.915	16.3529	0.86275	17.0744	0.3805		1.715	-7.95788		0.09556	13.6328	16.2136	0.11765
14.8626	12.4453		1.62	205		1.84312	0.92	16.3173	0.88414	17.086	0.39022		1.72	-8.0409		0.09583	13.6542	16.2831	0.1123
14.8826	12.7902		1.625	192		1.84812	0.925	16.4082	0.90553	17.0103	0.39604		1.725	-8.11998		0.09611	13.6649	16.1743	0.11052
14.9025	13.1347		1.63	193		1.85312	0.93	16.3565	0.9287	17.0627	0.41157		1.73	-8.2215		0.09639	13.6738	16.2332	0.10695
14.9225	12.6992		1.635	187		1.85812	0.935	16.4136	0.95009	17.0569	0.4174		1.735	-8.30675		0.09667	13.6435	16.1547	0.10517
14.9424	12.2008		1.64	192		1.86312	0.94	16.3832	0.97326	17.0064	0.42128		1.74	-8.3538		0.09694	13.6328	16.1797	0.10339
14.9624	12.4053		1.645	196		1.86812	0.945	16.3476	0.99643	17.1248	0.42516		1.745	-8.46197		0.09722	13.6381	16.1654	0.09982
14.9823	12.4922		1.65	188		1.87312	0.95	16.4207	1.01961	17.1229	0.42904		1.75	-8.50252		0.0975	13.7005	16.1494	0.09626
15.0023	12.8637		1.655	177		1.87812	0.955	16.4189	1.04278	17.1695	0.43487		1.755	-8.63153		0.09778	13.6791	16.1494	0.09626
15.0222	12.6718		1.66	195		1.88312	0.96	16.3619	1.06595	17.0996	0.43487		1.76	-8.7344		0.09806	13.6756	16.1832	0.09447
15.0422	12.4257		1.665	191		1.88812	0.965	16.4082	1.09091	16.9909	0.44263		1.765	-8.80931		0.09833	13.6613	16.21	0.09091
15.0621	12.5269		1.67	200		1.89312	0.97	16.4706	1.11408	17.0802	0.4504		1.77	-8.88678		0.09861	13.656	16.1886	0.09091
15.0821	13.0363		1.675	190		1.89812	0.975	16.4492	1.13904	16.9851	0.45622		1.775	-8.98487		0.09889	13.6435	16.2278	0.08913
15.102	12.8233		1.68	207		1.90312	0.98	16.4492	1.16399	17.1462	0.46205		1.78	-9.0651		0.09917	13.656	16.185	0.08734
15.122	12.8126		1.685	183		1.90812	0.985	16.41	1.18895	17.2413	0.46981		1.785	-9.16915		0.09944	13.6506	16.1494	0.08556
15.1419	12.7465		1.69	181		1.91312	0.99	16.492	1.2139	17.2083	0.47175		1.79	-9.24616		0.09972	13.6506	16.1708	0.08378
15.1619	12.6706		1.695	181		1.91812	0.995	16.4688	1.24064	17.1637	0.48341		1.795	-9.30555		0.1	13.6542	16.1209	0.082
15.1818	12.9404		1.7	197		1.92312	1	16.4652	1.2656	17.1578	0.48923		1.8	-9.43692		0.10028	13.6738	16.169	0.08021
15.2018	13.1069		1.705	181									1.805	-9.522		0.10056	13.656	16.2136	0.07843
15.2217	13.1641		1.71	186									1.81	-9.61408		0.10083	13.6898	16.1993	0.07665
15.2417	12.962		1.715	187									1.815	-9.66712		0.10111	13.6613	16.2136	0.07308
15.2616	13.0371		1.72	203									1.82	-9.75447		0.10139	13.6292	16.1797	0.06239
15.2816	12.7114		1.725	212									1.825	-9.8407		0.10167	13.656	16.1993	0.05704
15.3015	12.7845		1.73	222									1.83	-9.9198		0.10194	13.6702	16.1797	0.05348
15.3215	12.4306		1.735	212									1.835	-10.0436		0.10222	13.6381	16.1904	0.04813
15.3414	12.3131		1.74	194									1.84	-10.0992		0.1025	13.6346	16.1601	0.04456
15.3614	12.58		1.745	209									1.845	-10.2564		0.10278	13.6435	16.1743	0.041
15.3813	12.9567		1.75	219									1.85	-10.3304		0.10306	13.6595	16.185	0.041
15.4013	12.7898		1.755	223									1.855	-10.3844		0.10333	13.656	16.1886	0.03922
15.4212	12.5175		1.76	212									1.86	-10.4832		0.10361	13.6435	16.2082	0.03922
15.4412	12.3355		1.765	219									1.865	-10.6039		0.10389	13.6488	16.1761	0.03565
15.4611	12.6845		1.77	209									1.87	-10.656		0.10417	13.6542	16.1886	0.03565
15.4811	12.9478		1.775	202									1.875	-10.767		0.10444	13.615	16.169	0.03743
15.501	13.4286		1.78	194									1.88	-10.7829		0.10472	13.6399	16.1298	0.03387
15.521	12.9861		1.785	200									1.885	-10.949		0.105	13.6239	16.2153	0.03387
15.5409	12.7629		1.79	201									1.89	-11.0365		0.10528	13.6239	16.1761	0.03565
15.5609	12.7702		1.795	193									1.895	-11.0802		0.10556	13.6488	16.1904	0.03387
15.5808	12.7433		1.8	181									1.9	-11.1897		0.10583	13.6381	16.169	0.03387
15.6008	12.7298		1.805	197												0.10611	13.6613	16.1993	0.03387
15.6207	12.6237		1.81	201												0.10639	13.6506	16.1904	0.03743
15.6407	12.5857		1.815	198												0.10667	13.5918	16.1993	0.03387
15.6606	12.2302		1.82	215												0.10694	13.6132	16.1316	0.03387
15.6806	12.5347		1.825	190												0.10722	13.6203	16.1939	0.02674
15.7005	12.6935		1.83	197												0.1075	13.6488	16.21	0.02852
15.7205	12.5135		1.835	189												0.10778	13.6257	16.1708	0.02496
15.7404	12.5122		1.84	197												0.10806	13.6096	16.1743	0.02496
15.7604	12.571		1.845	179												0.10833	13.6435	16.1993	0.03743
15.7803	12.2988		1.85	184												0.10861	13.5918	16.2029	0.03922
15.8003	11.7294		1.855	171												0.10889	13.6328	16.2242	0.02674
15.8202	11.771		1.86	164												0.10917	13.6292	16.1957	0.03209
15.8402	12.2706		1.865	167												0.10944	13.6702	16.1886	0.03565
15.8601	12.5722		1.87	184												0.10972	13.5989	16.1993	0.02852
15.8801	12.4731		1.875	171												0.11	13.6025	16.1761	0.02139
15.9	12.6253		1.88	195												0.11028	13.6043	16.1957	0.02139
15.92	12.8861		1.885	190												0.11056	13.615	16.1351	0.01961
15.9399	12.8049		1.89	185												0.11083	13.6667	16.1494	0.01604
15.9599	12.4135		1.895	174												0.11111	13.6381	16.1654	0.01604
15.9798	12.0371		1.9	176												0.11139	13.6292	16.2029	0.01426
15.9997	12.4282		1.905	169												0.11167	13.6346	16.1565	0.01426
16.0197	12.6624		1.91	165												0.11194	13.6346	16.1654	0.01426
16.0396	12.8494		1.915	174												0.11222	13.574	16.1405	0.01426
16.0596	13.0563		1.92	164												0.1125	13.5847	16.1832	0.01426
16.0795	13.3669		1.925	174												0.11278	13.5686	16.2438	0.01426
16.0995	13.0384		1.93	178												0.11306	13.5775	16.1743	0.01604
16.1194	12.5118		1.935	166												0.11333	13.6257	16.2296	0.01604
16.1394	12.4543		1.94	174												0.11361	13.5829	16.1654	0.01604
16.1593	12.5224		1.945	173												0.11389	13.5847	16.2153	0.01604
16.1793	12.5049		1.95	156												0.11417	13.5829	16.1743	0.01604
16.1992	12.1918		1.955	161												0.11444	13.6025	16.1761	0.01604
16.2192	12.5522		1.96	160												0.11472	13.5829	16.1904	0.01604
16.2391	12.771		1.965	166												0.115	13.5989	16.1547	0.01604
16.2591	12.751		1.97	179												0.11528	13.5722	16.1743	0.01426
16.279	12.76		1.975	191												0.11556	13.5936	16.21	0.01604
16.299	12.6253		1.98	171												0.11583	13.6043	16.1708	0.01426
16.3189	12.5943		1.985	159												0.11611	13.574	16.2278	0.01604
16.3389	12.3131		1.99	175												0.11639	13.5722	16.1494	0.01604
16.3588	12.62		1.995	168												0.11667	13.5882	16.185	0.01426
16.3788	12.0465		2	155												0.11694	13.5615	16.1458	0.01426
16.3987	11.8335		2.005	171												0.11722	13.5579	16.2563	0.01604
16.4187	11.7975		2.01	155												0.1175	13.5312	16.1761	0.01604
16.4386	12.2253		2.015	158												0.11778	13.5847	16.1173	0.01426
16.4586	12.3322		2.02	178												0.11806	13.5793	16.1494	0.0107
16.4785	11.9424		2.025	171												0.11833	13.5722	16.1886	0.0107
16.4985	11.8474		2.03	173												0.11861	13.5562	16.1743	0.01248
16.5184	11.6927		2.035	175												0.11889	13.5989	16.1832	0.0107
16.5384	12.1894		2.04	171												0.11917	13.5847	16.1512	0.01426
16.5583	12.1041		2.045	161												0.11944	13.5562	16.169	0.0107
16.5783	12.2498		2.05	171												0.11972	13.5971	16.1761	0.01248
16.5982	11.8943		2.055	166												0.12	13.6043	16.169	0.01248
16.6182	12.2257		2.06	169												0.12028	13.5882	16.1565	0.01248
16.6381	12.1335		2.065	165												0.12056	13.5847	16.1939	0.01248
16.6581	12.0571		2.07	175												0.12083	13.5775	16.2046	0.01248
16.678	12.5576		2.075	171												0.12111	13.5793	16.185	0.01248
16.698	12.989		2.08	174												0.12139	13.5633	16.144	0.01426
16.7179	12.6882		2.085	180												0.12167	13.5971	16.1565	0.01426
16.7379	11.9992		2.09	169												0.12194	13.5686	16.1369	0.01248
16.7578	11.9163		2.095	153												0.12222	13.5722	16.169	0.01248
16.7778	11.7216		2.1	187												0.1225	13.5472	16.1832	0.01426
16.7977	11.9416		2.105	181												0.12278	13.5775	16.1654	0.01426
16.8177	12.5045		2.11	174												0.12306	13.5508	16.2082	0.01426
16.8376	12.4967		2.115	163												0.12333	13.5633	16.2866	0.01248
16.8576	11.7894		2.12	148												0.12361	13.5365	16.185	0.01426
16.8775	11.531		2.125	162												0.12389	13.5508	16.1654	0.01426
16.8975	11.8326		2.13	177												0.12417	13.5668	16.1547	0.01426
16.9174	12.1306		2.135	158												0.12444	13.5633	16.1565	0.01426
16.9374	12.2792		2.14	174												0.12472	13.5686	16.1369	0.01426
16.9573	12.1596		2.145	164												0.125	13.5615	16.1993	0.01426
16.9773	11.9371		2.15	161												0.12528	13.5508	16.1761	0.01426
16.9972	12.0355		2.155	157												0.12556	13.5722	16.103	0.01426
17.0172	12.1351		2.16	165												0.12583	13.5526	16.1262	0.01426
17.0371	12.3396		2.165	183												0.12611	13.5722	16.1565	0.01426
17.0571	12.471		2.17	171												0.12639	13.5116	16.1262	0.01426
17.077	12.6967		2.175	173												0.12667	13.5615	16.185	0.01426
17.097	12.0347		2.18	157												0.12694	13.5312	16.1636	0.01426
17.1169	12.0531		2.185	174												0.12722	13.5472	16.1743	0.01604
17.1369	12.4482		2.19	175												0.1275	13.5686	16.1797	0.01426
17.1568	12.7796		2.195	164												0.12778	13.5562	16.1298	0.01426
17.1768	12.5024		2.2	164												0.12806	13.5383	16.185	0.01426
17.1967	12.1547		2.205	161												0.12833	13.5437	16.1547	0.01426
17.2167	12.2498		2.21	162												0.12861	13.5615	16.1797	0.01426
17.2366	12.2967		2.215	159												0.12889	13.5383	16.1708	0.01426
17.2566	12.6935		2.22	183												0.12917	13.5615	16.1601	0.01426
17.2765	12.4955		2.225	154												0.12944	13.5383	16.1298	0.01426
17.2965	12.1127		2.23	174												0.12972	13.5526	16.1155	0.01426
17.3164	12.2155		2.235	168												0.13	13.533	16.1458	0.01426
17.3364	12.8012		2.24	159												0.13028	13.5526	16.2136	0.01426
17.3563	12.4939		2.245	144												0.13056	13.5205	16.1832	0.01426
17.3763	12.129		2.25	167												0.13083	13.5526	16.1547	0.01426
17.3962	11.9641		2.255	161												0.13111	13.5562	16.1405	0.01426
17.4162	12.3531		2.26	158												0.13139	13.5312	16.1458	0.01426
17.4361	11.9914		2.265	167												0.13167	13.5847	16.1654	0.01426
17.4561	12.2714		2.27	152												0.13194	13.5437	16.1601	0.01426
17.476	12.171		2.275	153												0.13222	13.533	16.1654	0.01426
17.496	12.4126		2.28	158												0.1325	13.5276	16.1351	0.01426
17.5159	12.5453		2.285	147												0.13278	13.5579	16.1298	0.01426
17.5359	12.611		2.29	144												0.13306	13.5312	16.1316	0.01426
17.5558	12.4082		2.295	165												0.13333	13.5276	16.1601	0.01426
17.5758	12.0514		2.3	155												0.13361	13.5419	16.1904	0.01426
17.5957	11.7286		2.305	141												0.13389	13.5562	16.1494	0.01426
17.6157	11.8339		2.31	165												0.13417	13.5419	16.1708	0.01426
17.6356	12.1482		2.315	158												0.13444	13.5419	16.144	0.01426
17.6556	12.3694		2.32	163												0.13472	13.5152	16.1601	0.01426
17.6755	12.5302		2.325	172												0.135	13.5312	16.2225	0.01426
17.6955	12.6902		2.33	157												0.13528	13.5383	16.1405	0.01426
17.7154	12.4151		2.335	137												0.13556	13.5098	16.1761	0.01426
17.7354	12.3412		2.34	157												0.13583	13.5062	16.1458	0.01426
17.7553	12.1147		2.345	168												0.13611	13.4955	16.1458	0.01426
17.7753	12.0914		2.35	155												0.13639	13.5098	16.1119	0.01426
17.7952	11.8098		2.355	154												0.13667	13.533	16.144	0.01426
17.8152	11.8878		2.36	155												0.13694	13.5259	16.1494	0.01426
17.8351	11.738		2.365	155												0.13722	13.5223	16.1209	0.01426
17.8551	12.0216		2.37	158												0.1375	13.5472	16.2189	0.01426
17.875	12.0526		2.375	151												0.13778	13.5615	16.169	0.01426
17.895	11.7367		2.38	155												0.13806	13.5276	16.1565	0.01426
17.9149	11.2722		2.385	164												0.13833	13.5152	16.169	0.01426
17.9349	11.5522		2.39	157												0.13861	13.5205	16.1743	0.01426
17.9548	12.0294		2.395	152												0.13889	13.533	16.2242	0.01426
17.9748	12.1894		2.4	153												0.13917	13.533	16.1458	0.01426
17.9947	11.9616		2.405	170												0.13944	13.5116	16.1102	0.01426
18.0146	11.6551		2.41	154												0.13972	13.5508	16.144	0.01426
18.0346	11.7555		2.415	160												0.14	13.4848	16.1458	0.01426
18.0545	12.2869		2.42	147												0.14028	13.5259	16.2029	0.01426
18.0745	12.4641		2.425	156												0.14056	13.5169	16.1173	0.01604
18.0944	12.3045		2.43	158												0.14083	13.5259	16.1904	0.01426
18.1144	12.0653		2.435	168												0.14111	13.4955	16.185	0.01426
18.1343	12.3841		2.44	154												0.14139	13.5116	16.1708	0.01426
18.1543	12.1624		2.445	143												0.14167	13.5009	16.1547	0.01426
18.1742	12.1392		2.45	139												0.14194	13.5437	16.1636	0.01426
18.1942	11.6633		2.455	157												0.14222	13.5276	16.1512	0.01426
18.2141	11.7225		2.46	143												0.1425	13.492	16.1155	0.01426
18.2341	11.9518		2.465	158												0.14278	13.5472	16.1369	0.01426
18.254	12.038		2.47	137												0.14306	13.5259	16.1351	0.01426
18.274	11.9931		2.475	136												0.14333	13.4848	16.169	0.01426
18.2939	12.1433		2.48	146												0.14361	13.5205	16.169	0.01426
18.3139	12.3812		2.485	158												0.14389	13.5259	16.1654	0.01426
18.3338	12.0531		2.49	144												0.14417	13.5223	16.1209	0.01426
18.3538	11.7637		2.495	141												0.14444	13.5027	16.1494	0.01426
18.3737	11.7408		2.5	143												0.14472	13.5098	16.1904	0.01426
18.3937	12.2878		2.505	155												0.145	13.4759	16.1494	0.01426
18.4136	12.3249		2.51	149												0.14528	13.5169	16.2029	0.01426
18.4336	12.1241		2.515	160												0.14556	13.5419	16.169	0.01426
18.4535	11.8086		2.52	143												0.14583	13.5116	16.1226	0.01426
18.4735	12.0049		2.525	133												0.14611	13.533	16.1565	0.01426
18.4934	11.8188		2.53	141												0.14639	13.5205	16.1405	0.01426
18.5134	11.5522		2.535	143												0.14667	13.4955	16.1369	0.01426
18.5333	11.418		2.54	145												0.14694	13.492	16.1351	0.01426
18.5533	11.7812		2.545	132												0.14722	13.4813	16.169	0.01426
18.5732	12.102		2.55	159												0.1475	13.4955	16.1547	0.01426
18.5932	12.302		2.555	157												0.14778	13.4795	16.1565	0.01426
18.6131	12.0616		2.56	129												0.14806	13.4706	16.1119	0.01426
18.6331	12.0845		2.565	150												0.14833	13.4866	16.1494	0.01426
18.653	11.8967		2.57	148												0.14861	13.4813	16.1636	0.01426
18.673	11.9555		2.575	143												0.14889	13.5508	16.1832	0.01426
18.6929	12.0269		2.58	148												0.14917	13.5009	16.169	0.01426
18.7129	12.078		2.585	135												0.14944	13.5116	16.1226	0.01426
18.7328	11.8412		2.59	133												0.14972	13.533	16.1654	0.01426
18.7528	11.4339		2.595	139												0.15	13.4545	16.1369	0.01426
18.7727	11.6257		2.6	133												0.15028	13.533	16.1797	0.01426
18.7927	11.8429		2.605	147												0.15056	13.5383	16.1494	0.01426
18.8126	12.4151		2.61	141												0.15083	13.4385	16.169	0.01426
18.8326	12.3653		2.615	143												0.15111	13.4617	16.1494	0.01426
18.8525	12.2208		2.62	142												0.15139	13.4706	16.1512	0.01426
18.8725	11.9575		2.625	151												0.15167	13.5152	16.1494	0.01426
18.8924	12.1743		2.63	149												0.15194	13.4652	16.1743	0.01426
18.9124	12.1759		2.635	131												0.15222	13.5062	16.1743	0.01426
18.9323	12.2551		2.64	143												0.1525	13.4866	16.2046	0.01426
18.9523	12.0759		2.645	148												0.15278	13.4349	16.1013	0.01426
18.9722	12.0151		2.65	139												0.15306	13.4848	16.103	0.01426
18.9922	11.7535		2.655	156												0.15333	13.4617	16.1797	0.01426
19.0121	11.9196		2.66	144												0.15361	13.4599	16.169	0.01426
19.0321	12.2669		2.665	133												0.15389	13.5062	16.1708	0.01426
19.052	12.5008		2.67	154												0.15417	13.4813	16.1369	0.01426
19.072	12.0384		2.675	130												0.15444	13.4866	16.1209	0.01426
19.0919	11.9996		2.68	129												0.15472	13.4706	16.1957	0.01426
19.1119	12.1543		2.685	118												0.155	13.4813	16.1565	0.01426
19.1318	12.1547		2.69	140												0.15528	13.5098	16.1761	0.01426
19.1518	12.0453		2.695	135												0.15556	13.5027	16.2046	0.01426
19.1717	12.2249		2.7	136												0.15583	13.492	16.1209	0.01426
19.1917	12.1143		2.705	144												0.15611	13.4866	16.1226	0.01426
19.2116	11.5906		2.71	154												0.15639	13.4688	16.1565	0.01426
19.2316	11.771		2.715	132												0.15667	13.4456	16.1226	0.01426
19.2515	12.0849		2.72	128												0.15694	13.4492	16.1832	0.01426
19.2715	12.2526		2.725	135												0.15722	13.4492	16.1761	0.01426
19.2914	11.8878		2.73	153												0.1575	13.4599	16.1957	0.01426
19.3114	11.8159		2.735	139												0.15778	13.4866	16.1405	0.01426
19.3313	11.6514		2.74	144												0.15806	13.4492	16.1708	0.01426
19.3513	11.86		2.745	130												0.15833	13.4866	16.1316	0.01426
19.3712	11.9947		2.75	127												0.15861	13.4492	16.1761	0.01426
19.3912	11.7727		2.755	120												0.15889	13.4848	16.1601	0.01426
19.4111	11.5576		2.76	154												0.15917	13.4848	16.1316	0.01426
19.4311	11.6604		2.765	145												0.15944	13.4599	16.169	0.01426
19.451	11.978		2.77	132												0.15972	13.4866	16.144	0.01426
19.471	11.8412		2.775	138												0.16	13.4617	16.1458	0.01426
19.4909	11.8237		2.78	120												0.16028	13.4688	16.1494	0.01426
19.5109	11.9865		2.785	133												0.16056	13.4813	16.1743	0.01426
19.5308	12.1175		2.79	134												0.16083	13.4813	16.1316	0.01426
19.5508	12.1649		2.795	139												0.16111	13.4848	16.1601	0.01426
19.5707	11.9498		2.8	121												0.16139	13.4438	16.1316	0.01426
19.5907	11.6747		2.805	128												0.16167	13.4545	16.1761	0.01426
19.6106	11.4571		2.81	135												0.16194	13.4902	16.1512	0.01426
19.6306	11.8657		2.815	132												0.16222	13.4617	16.2029	0.01426
19.6505	11.5555		2.82	123												0.1625	13.4848	16.1119	0.01426
19.6705	11.1784		2.825	129												0.16278	13.4759	16.21	0.01426
19.6904	10.8665		2.83	126												0.16306	13.4545	16.1797	0.01426
19.7104	11.6555		2.835	123												0.16333	13.4617	16.1405	0.01426
19.7303	12.1559		2.84	139												0.16361	13.4492	16.1102	0.01426
19.7503	12.2837		2.845	127												0.16389	13.4741	16.1886	0.01604
19.7702	11.8641		2.85	131												0.16417	13.4599	16.1636	0.01426
19.7902	11.6261		2.855	121												0.16444	13.4795	16.1494	0.01426
19.8101	11.6425		2.86	124												0.16472	13.4795	16.1369	0.01426
19.8301	11.5971		2.865	129												0.165	13.4563	16.1601	0.01426
19.85	11.9143		2.87	132												0.16528	13.4902	16.1761	0.01426
19.87	11.7792		2.875	129												0.16556	13.4492	16.1761	0.01604
19.8899	11.6678		2.88	134												0.16583	13.451	16.1369	0.01426
19.9099	11.6984		2.885	121												0.16611	13.4456	16.144	0.01604
19.9298	11.842		2.89	145												0.16639	13.4385	16.1369	0.01604
19.9498	11.362		2.895	133												0.16667	13.4332	16.1494	0.01426
19.9697	11.3649		2.9	122												0.16694	13.4438	16.1743	0.01426
19.9896	11.4539		2.905	130												0.16722	13.4492	16.1405	0.01426
20.0096	11.8751		2.91	124												0.1675	13.4385	16.1743	0.01426
20.0295	12.2865		2.915	121												0.16778	13.4902	16.1316	0.01426
20.0495	12.1702		2.92	120												0.16806	13.4332	16.169	0.01426
20.0694	11.5759		2.925	132												0.16833	13.4848	16.1547	0.01604
20.0894	11.5224		2.93	129												0.16861	13.4652	16.1993	0.01604
20.1093	12.0482		2.935	140												0.16889	13.4759	16.1155	0.01604
20.1293	11.8147		2.94	140												0.16917	13.4795	16.1512	0.01604
20.1492	11.4351		2.945	122												0.16944	13.4438	16.144	0.01604
20.1692	11.5041		2.95	139												0.16972	13.4242	16.1886	0.01426
20.1891	12.1531		2.955	128												0.17	13.4545	16.1654	0.01426
20.2091	12.4604		2.96	139												0.17028	13.4332	16.1173	0.01604
20.229	11.8494		2.965	118												0.17056	13.4385	16.1369	0.01604
20.249	11.6645		2.97	114												0.17083	13.4296	16.144	0.01604
20.2689	11.4906		2.975	111												0.17111	13.4207	16.1601	0.01426
20.2889	11.5094		2.98	119												0.17139	13.4688	16.1708	0.01604
20.3088	11.6935		2.985	123												0.17167	13.4349	16.1298	0.01426
20.3288	12.0837		2.99	125												0.17194	13.4136	16.1654	0.01426
20.3487	11.6882		2.995	108												0.17222	13.4403	16.1458	0.01604
20.3687	11.1437		3	133												0.1725	13.41	16.1601	0.01604
20.3886	11.2624		3.005	152												0.17278	13.4136	16.1565	0.01604
20.4086	11.7257		3.01	134												0.17306	13.41	16.1957	0.01604
20.4285	11.7384		3.015	113												0.17333	13.4278	16.169	0.01604
20.4485	11.7722		3.02	111												0.17361	13.451	16.1316	0.01604
20.4684	11.7078		3.025	112												0.17389	13.4545	16.1369	0.01604
20.4884	11.851		3.03	125												0.17417	13.4349	16.1957	0.01604
20.5083	11.8449		3.035	135												0.17444	13.4278	16.1316	0.01604
20.5283	11.8037		3.04	128												0.17472	13.4082	16.1636	0.01604
20.5482	11.6939		3.045	125												0.175	13.4438	16.1155	0.01604
20.5682	11.7245		3.05	126												0.17528	13.4296	16.2029	0.01604
20.5881	11.8522		3.055	125												0.17556	13.4242	16.1761	0.01604
20.6081	11.7343		3.06	123												0.17583	13.4349	16.169	0.01604
20.628	11.8265		3.065	124												0.17611	13.4296	16.1797	0.01426
20.648	11.9894		3.07	116												0.17639	13.3993	16.1761	0.01604
20.6679	11.998		3.075	116												0.17667	13.4136	16.1654	0.01604
20.6879	11.9657		3.08	125												0.17694	13.4403	16.1761	0.01604
20.7078	11.6788		3.085	125												0.17722	13.4278	16.1761	0.01604
20.7278	11.5298		3.09	120												0.1775	13.4207	16.1797	0.01604
20.7477	11.6098		3.095	117												0.17778	13.4153	16.1939	0.01604
20.7677	11.791		3.1	108												0.17806	13.4385	16.1262	0.01604
20.7876	11.4649		3.105	122												0.17833	13.4029	16.1262	0.01604
20.8076	11.1706		3.11	114												0.17861	13.3939	16.1761	0.01604
20.8275	11.3069		3.115	138												0.17889	13.4207	16.1743	0.01604
20.8475	11.5649		3.12	130												0.17917	13.4332	16.144	0.01426
20.8674	11.829		3.125	116												0.17944	13.41	16.1886	0.01604
20.8874	11.2363		3.13	131												0.17972	13.4207	16.1993	0.01604
20.9073	10.94		3.135	105												0.18	13.4296	16.1494	0.01604
20.9273	10.9167		3.14	124												0.18028	13.4296	16.2082	0.01604
20.9472	11.3437		3.145	135												0.18056	13.4136	16.1494	0.01604
20.9672	11.2339		3.15	124												0.18083	13.4296	16.1458	0.01604
20.9871	11.1196		3.155	119												0.18111	13.4278	16.144	0.01604
21.0071	11.4878		3.16	120												0.18139	13.4438	16.1547	0.01604
21.027	12.2216		3.165	115												0.18167	13.4278	16.1904	0.01604
21.047	12.2698		3.17	120												0.18194	13.4082	16.1957	0.01604
21.0669	11.7098		3.175	115												0.18222	13.4349	16.2153	0.01604
21.0869	11.4865		3.18	108												0.1825	13.4545	16.1494	0.01604
21.1068	11.618		3.185	117												0.18278	13.4207	16.169	0.01604
21.1268	11.622		3.19	119												0.18306	13.4296	16.0906	0.01604
21.1467	11.6429		3.195	103												0.18333	13.4492	16.1708	0.01604
21.1667	11.478		3.2	121												0.18361	13.4563	16.1654	0.01604
21.1866	11.3102		3.205	111												0.18389	13.4153	16.1494	0.01604
21.2066	11.3996		3.21	136												0.18417	13.4278	16.1369	0.01604
21.2265	11.8894		3.215	131												0.18444	13.4456	16.1226	0.01604
21.2465	11.74		3.22	115												0.18472	13.4136	16.1369	0.01604
21.2664	11.5547		3.225	119												0.185	13.4278	16.1832	0.01604
21.2864	11.5776		3.23	119												0.18528	13.41	16.1298	0.01604
21.3063	12.1506		3.235	100												0.18556	13.4046	16.1547	0.01604
21.3263	11.8437		3.24	97												0.18583	13.41	16.1904	0.01604
21.3462	11.6065		3.245	107												0.18611	13.4153	16.1797	0.01604
21.3662	11.6596		3.25	111												0.18639	13.3868	16.1458	0.01604
21.3861	12.0425		3.255	122												0.18667	13.3939	16.0977	0.01604
21.4061	12.1396		3.26	119												0.18694	13.3815	16.144	0.01604
21.426	12.1641		3.265	113												0.18722	13.4207	16.1298	0.01604
21.446	12.0849		3.27	119												0.1875	13.4153	16.1547	0.01604
21.4659	11.8575		3.275	128												0.18778	13.3779	16.1405	0.01604
21.4859	11.4849		3.28	116												0.18806	13.4136	16.1369	0.01604
21.5058	11.2347		3.285	115												0.18833	13.4046	16.1494	0.01604
21.5258	11.1082		3.29	129												0.18861	13.3672	16.1797	0.01604
21.5457	11.4065		3.295	117												0.18889	13.4136	16.1351	0.01604
21.5657	11.6257		3.3	115												0.18917	13.4242	16.1708	0.01604
21.5856	11.6278		3.305	93												0.18944	13.3993	16.1494	0.01604
21.6056	11.0074		3.31	110												0.18972	13.4136	16.1458	0.01604
21.6255	11.071		3.315	119												0.19	13.4438	16.1262	0.01604
21.6455	11.322		3.32	115												0.19028	13.4046	16.1797	0.01604
21.6654	11.7016		3.325	116												0.19056	13.3993	16.1832	0.01604
21.6854	11.5706		3.33	118												0.19083	13.3743	16.1565	0.01604
21.7053	11.6286		3.335	120												0.19111	13.4153	16.1601	0.01604
21.7253	11.5845		3.34	114												0.19139	13.4242	16.1654	0.01604
21.7452	11.5874		3.345	108												0.19167	13.3815	16.1512	0.01604
21.7652	11.4302		3.35	91												0.19194	13.4136	16.1494	0.01604
21.7851	11.3637		3.355	101												0.19222	13.4029	16.2046	0.01604
21.8051	11.7273		3.36	110												0.1925	13.4029	16.1601	0.01604
21.825	11.9453		3.365	103												0.19278	13.4242	16.1547	0.01604
21.845	11.8853		3.37	107												0.19306	13.3815	16.1565	0.01604
21.8649	11.3045		3.375	111												0.19333	13.3975	16.1512	0.01604
21.8849	10.9922		3.38	97												0.19361	13.4082	16.169	0.01604
21.9048	11.2229		3.385	108												0.19389	13.3922	16.1458	0.01604
21.9248	11.5588		3.39	109												0.19417	13.3975	16.1957	0.01604
21.9447	11.6649		3.395	108												0.19444	13.3832	16.1226	0.01604
21.9646	11.8286		3.4	116												0.19472	13.4278	16.087	0.01604
21.9846	11.962		3.405	98												0.195	13.369	16.1547	0.01604
22.0045	11.8265		3.41	105												0.19528	13.3868	16.169	0.01604
22.0245	11.5535		3.415	107												0.19556	13.3975	16.1832	0.01604
22.0444	11.8118		3.42	111												0.19583	13.4082	16.1743	0.01604
22.0644	11.8502		3.425	118												0.19611	13.3815	16.1601	0.01604
22.0843	11.6416		3.43	116												0.19639	13.3993	16.1761	0.01604
22.1043	11.3967		3.435	98												0.19667	13.3743	16.144	0.01604
22.1242	11.5131		3.44	108												0.19694	13.3922	16.1743	0.01604
22.1442	11.8339		3.445	115												0.19722	13.3832	16.1547	0.01604
22.1641	11.6253		3.45	110												0.1975	13.4189	16.1155	0.01604
22.1841	11.7163		3.455	90												0.19778	13.3922	16.1494	0.01604
22.204	11.6931		3.46	94												0.19806	13.4046	16.1369	0.01604
22.224	11.7008		3.465	88												0.19833	13.3779	16.1405	0.01604
22.2439	11.4188		3.47	97												0.19861	13.4046	16.144	0.01604
22.2639	11.8008		3.475	99												0.19889	13.3779	16.1654	0.01604
22.2838	12.0274		3.48	118												0.19917	13.3939	16.1547	0.01604
22.3038	11.6849		3.485	89												0.19944	13.3886	16.1743	0.01604
22.3237	11.4465		3.49	95												0.19972	13.4082	16.1209	0.01604
22.3437	11.4278		3.495	95												0.2	13.3529	16.1993	0.01604
22.3636	11.6429		3.5	116												0.20028	13.3975	16.1351	0.01604
22.3836	11.6069		3.505	107												0.20056	13.3512	16.1494	0.01604
22.4035	11.8265		3.51	107												0.20083	13.3619	16.144	0.01604
22.4235	12.0155		3.515	103												0.20111	13.3743	16.0923	0.01604
22.4434	12.0763		3.52	110												0.20139	13.3922	16.1458	0.01604
22.4634	11.8126		3.525	94												0.20167	13.3832	16.1993	0.01604
22.4833	11.558		3.53	80												0.20194	13.3868	16.1369	0.01604
22.5033	11.7763		3.535	95												0.20222	13.3922	16.185	0.01604
22.5232	11.8808		3.54	105												0.2025	13.3886	16.1957	0.01604
22.5432	11.9196		3.545	92												0.20278	13.3779	16.1654	0.01604
22.5631	11.7816		3.55	107												0.20306	13.3922	16.1405	0.01604
22.5831	11.3461		3.555	102												0.20333	13.3832	16.1226	0.01604
22.603	11.3474		3.56	96												0.20361	13.3779	16.1369	0.01604
22.623	11.5331		3.565	89												0.20389	13.3779	16.1209	0.01604
22.6429	11.5963		3.57	105												0.20417	13.3779	16.1565	0.01604
22.6629	11.5012		3.575	86												0.20444	13.3832	16.1351	0.01604
22.6828	11.7237		3.58	101												0.20472	13.3975	16.1565	0.01604
22.7028	11.7633		3.585	99												0.205	13.4189	16.1636	0.01604
22.7227	11.9327		3.59	91												0.20528	13.3832	16.1369	0.01604
22.7427	11.6747		3.595	89												0.20556	13.3672	16.1405	0.01604
22.7626	11.6629		3.6	99												0.20583	13.3832	16.1654	0.01604
22.7826	11.5824		3.605	105												0.20611	13.3333	16.1708	0.01604
22.8025	11.8171		3.61	109												0.20639	13.3565	16.1155	0.01604
22.8225	11.8527		3.615	88												0.20667	13.3512	16.2029	0.01604
22.8424	12.1065		3.62	90												0.20694	13.3119	16.1832	0.01604
22.8624	11.971		3.625	99												0.20722	13.3922	16.1226	0.01604
22.8823	11.8861		3.63	109												0.2075	13.3619	16.1369	0.01604
22.9023	11.8633		3.635	97												0.20778	13.3743	16.1565	0.01604
22.9222	11.6796		3.64	95												0.20806	13.3512	16.1939	0.01604
22.9422	11.5008		3.645	88												0.20833	13.3333	16.1797	0.01604
22.9621	11.849		3.65	80												0.20861	13.3886	16.1636	0.01604
22.9821	12.0122		3.655	88												0.20889	13.3226	16.1512	0.01604
23.002	11.7424		3.66	99												0.20917	13.3583	16.1565	0.01604
23.022	11.6829		3.665	94												0.20944	13.3779	16.1743	0.01604
23.0419	12.151		3.67	107												0.20972	13.3583	16.1636	0.01604
23.0619	12.1253		3.675	96												0.21	13.3832	16.1654	0.01604
23.0818	11.8424		3.68	97												0.21028	13.3815	16.1226	0.01604
23.1018	11.7951		3.685	108												0.21056	13.4029	16.1939	0.01604
23.1217	12.0502		3.69	114												0.21083	13.3512	16.1512	0.01604
23.1417	12.1269		3.695	93												0.21111	13.3565	16.1708	0.01604
23.1616	11.9257		3.7	85												0.21139	13.3743	16.1636	0.01604
23.1816	11.938		3.705	95												0.21167	13.3333	16.1298	0.01604
23.2015	12.2535		3.71	79												0.21194	13.3333	16.1565	0.01604
23.2215	12.1102		3.715	71												0.21222	13.3405	16.1654	0.01604
23.2414	11.8241		3.72	104												0.2125	13.3155	16.1494	0.01604
23.2614	11.5812		3.725	95												0.21278	13.3458	16.1797	0.01604
23.2813	11.6792		3.73	92												0.21306	13.3262	16.144	0.01604
23.3013	11.7474		3.735	104												0.21333	13.3173	16.1494	0.01604
23.3212	12.0971		3.74	101												0.21361	13.3316	16.1743	0.01604
23.3412	12.3555		3.745	91												0.21389	13.3726	16.1957	0.01604
23.3611	12.3555		3.75	96												0.21417	13.3565	16.185	0.01604
23.3811	12.1837		3.755	92												0.21444	13.3565	16.144	0.01604
23.401	11.7159		3.76	102												0.21472	13.3369	16.1316	0.01604
23.421	11.9392		3.765	83												0.215	13.328	16.1262	0.01604
23.4409	12.6306		3.77	93												0.21528	13.3512	16.1761	0.01604
23.4609	12.8253		3.775	95												0.21556	13.3262	16.1226	0.01604
23.4808	12.4078		3.78	96												0.21583	13.3405	16.1636	0.01604
23.5008	12.0245		3.785	91												0.21611	13.3422	16.1904	0.01604
23.5207	12.1127		3.79	99												0.21639	13.3565	16.169	0.01604
23.5407	12.409		3.795	100												0.21667	13.3512	16.1654	0.01604
23.5606	12.6184		3.8	106												0.21694	13.3422	16.1797	0.01604
23.5806	12.5306		3.805	98												0.21722	13.3333	16.1351	0.01604
23.6005	11.9412		3.81	91												0.2175	13.3583	16.1636	0.01604
23.6205	11.8792		3.815	78												0.21778	13.3672	16.1458	0.01604
23.6404	12.2596		3.82	86												0.21806	13.3512	16.1957	0.01604
23.6604	12.7037		3.825	104												0.21833	13.3066	16.1565	0.01604
23.6803	12.1604		3.83	99												0.21861	13.3333	16.144	0.01604
23.7003	11.7098		3.835	88												0.21889	13.3316	16.1939	0.01604
23.7202	11.8049		3.84	84												0.21917	13.3619	16.185	0.01604
23.7402	11.8771		3.845	86												0.21944	13.3476	16.1601	0.01604
23.7601	11.989		3.85	92												0.21972	13.3226	16.1761	0.01604
23.7801	12.0049		3.855	84												0.22	13.3226	16.1351	0.01604
23.8	11.7861		3.86	96												0.22028	13.3458	16.1405	0.01604
23.82	11.4098		3.865	95												0.22056	13.3529	16.1226	0.01604
23.8399	11.338		3.87	84												0.22083	13.3476	16.1797	0.01604
23.8599	11.7669		3.875	87												0.22111	13.3369	16.1957	0.01604
23.8798	11.8122		3.88	100												0.22139	13.3369	16.185	0.01604
23.8998	11.762		3.885	83												0.22167	13.328	16.1565	0.01604
23.9197	11.1906		3.89	91												0.22194	13.3226	16.1262	0.01604
23.9397	10.9792		3.895	92												0.22222	13.3726	16.1262	0.01604
23.9596	11.5074		3.9	82												0.2225	13.3262	16.1601	0.01604
23.9795	11.7963		3.905	89												0.22278	13.3333	16.1654	0.01604
23.9995	11.8792		3.91	97												0.22306	13.3565	16.1761	0.01604
24.0194	11.3114		3.915	94												0.22333	13.3226	16.1601	0.01604
24.0394	11.4396		3.92	95												0.22361	13.3316	16.1832	0.01604
24.0593	11.0988		3.925	97												0.22389	13.3226	16.1173	0.01604
24.0793	11.4506		3.93	88												0.22417	13.3012	16.144	0.01604
24.0992	11.3302		3.935	89												0.22444	13.3476	16.1708	0.01604
24.1192	11.5355		3.94	95												0.22472	13.3012	16.1601	0.01604
24.1391	11.3004		3.945	91												0.225	13.3262	16.1512	0.01604
24.1591	11.3429		3.95	96												0.22528	13.3209	16.1512	0.01604
24.179	11.0139		3.955	86												0.22556	13.3529	16.1298	0.01604
24.199	11.4204		3.96	77												0.22583	13.3512	16.1262	0.01604
24.2189	11.6784		3.965	88												0.22611	13.3458	16.1298	0.01604
24.2389	11.6033		3.97	69												0.22639	13.3066	16.1102	0.01604
24.2588	11.4678		3.975	87												0.22667	13.3815	16.1886	0.01604
24.2788	11.7665		3.98	86												0.22694	13.3458	16.1405	0.01604
24.2987	12.2629		3.985	100												0.22722	13.3102	16.185	0.01604
24.3187	12.1755		3.99	80												0.2275	13.2959	16.1601	0.01604
24.3386	11.6935		3.995	89												0.22778	13.3262	16.1565	0.01604
24.3586	11.2225		4	112												0.22806	13.3512	16.1797	0.01604
24.3785	11.029		4.005	96												0.22833	13.3458	16.1351	0.01604
24.3985	11.1298		4.01	82												0.22861	13.3316	16.185	0.01604
24.4184	10.9167		4.015	86												0.22889	13.328	16.1298	0.01604
24.4384	11.32		4.02	78												0.22917	13.3173	16.1654	0.01604
24.4583	11.3947		4.025	79												0.22944	13.3209	16.144	0.01604
24.4783	11.4029		4.03	87												0.22972	13.3316	16.169	0.01604
24.4982	11.271		4.035	92												0.23	13.3583	16.1904	0.01604
24.5182	11.518		4.04	92												0.23028	13.3173	16.1797	0.01604
24.5381	11.6045		4.045	94												0.23056	13.3119	16.1939	0.01604
24.5581	11.3437		4.05	80												0.23083	13.3173	16.1654	0.01604
24.578	11.1629		4.055	66												0.23111	13.3102	16.1636	0.01604
24.598	11.2902		4.06	82												0.23139	13.3226	16.2046	0.01604
24.6179	11.3237		4.065	82												0.23167	13.3102	16.2367	0.01604
24.6379	10.7963		4.07	91												0.23194	13.3119	16.169	0.01604
24.6578	10.6718		4.075	81												0.23222	13.3262	16.1494	0.01604
24.6778	10.9731		4.08	69												0.2325	13.3529	16.2046	0.01604
24.6977	11.2204		4.085	86												0.23278	13.3155	16.1832	0.01604
24.7177	11.0351		4.09	76												0.23306	13.3512	16.1547	0.01604
24.7376	11.1225		4.095	84												0.23333	13.3155	16.1369	0.01604
24.7576	11.3996		4.1	89												0.23361	13.3226	16.1298	0.01604
24.7775	11.5302		4.105	84												0.23389	13.3262	16.1708	0.01604
24.7975	11.5922		4.11	71												0.23417	13.3173	16.1654	0.01604
24.8174	11.3771		4.115	79												0.23444	13.3173	16.2474	0.01604
24.8374	11.2322		4.12	91												0.23472	13.3529	16.1957	0.01604
24.8573	11.0902		4.125	82												0.235	13.3012	16.144	0.01604
24.8773	11.2939		4.13	82												0.23528	13.3529	16.1512	0.01604
24.8972	11.4678		4.135	89												0.23556	13.3316	16.1939	0.01604
24.9172	11.8514		4.14	83												0.23583	13.3173	16.1904	0.01604
24.9371	11.5363		4.145	66												0.23611	13.3262	16.1904	0.01604
24.9571	11.3302		4.15	91												0.23639	13.2923	16.1512	0.01604
24.977	11.0139		4.155	87												0.23667	13.3155	16.1547	0.01604
24.997	11.1584		4.16	95												0.23694	13.3209	16.1013	0.01604
25.0169	11.0829		4.165	72												0.23722	13.3226	16.21	0.01604
25.0369	11.2474		4.17	87												0.2375	13.3209	16.1494	0.01604
25.0568	11.2804		4.175	82												0.23778	13.3316	16.1565	0.01604
25.0768	11.2506		4.18	82												0.23806	13.3012	16.1708	0.01604
25.0967	11.2151		4.185	82												0.23833	13.3102	16.1708	0.01604
25.1167	11.0159		4.19	81												0.23861	13.3333	16.2082	0.01604
25.1366	11.091		4.195	90												0.23889	13.328	16.1173	0.01604
25.1566	11.1441		4.2	82												0.23917	13.3262	16.1654	0.01604
25.1765	11.1939		4.205	77												0.23944	13.3048	16.1369	0.01604
25.1965	10.8114		4.21	80												0.23972	13.3102	16.1601	0.01604
25.2164	11.1049		4.215	86												0.24	13.3066	16.2153	0.01604
25.2364	10.9829		4.22	76												0.24028	13.3012	16.1547	0.01604
25.2563	11.1188		4.225	79												0.24056	13.3048	16.1316	0.01604
25.2763	11.1494		4.23	82												0.24083	13.3226	16.1743	0.01604
25.2962	11.3825		4.235	76												0.24111	13.3369	16.1886	0.01604
25.3162	11.2984		4.24	89												0.24139	13.328	16.1761	0.01604
25.3361	11.3441		4.245	84												0.24167	13.2852	16.1636	0.01604
25.3561	11.1306		4.25	80												0.24194	13.2995	16.1262	0.01604
25.376	10.6955		4.255	78												0.24222	13.2995	16.1512	0.01604
25.396	10.8918		4.26	81												0.2425	13.3048	16.1797	0.01604
25.4159	11.0416		4.265	84												0.24278	13.3173	16.1262	0.01604
25.4359	11.2461		4.27	82												0.24306	13.3066	16.144	0.01604
25.4558	11.2661		4.275	88												0.24333	13.3262	16.1832	0.01604
25.4758	11.5143		4.28	73												0.24361	13.3066	16.169	0.01604
25.4957	11.2943		4.285	68												0.24389	13.3119	16.1708	0.01604
25.5157	11.3033		4.29	85												0.24417	13.3369	16.1351	0.01604
25.5356	11.2649		4.295	82												0.24444	13.3119	16.103	0.01604
25.5556	11.1355		4.3	88												0.24472	13.2959	16.169	0.01604
25.5755	11.2225		4.305	76												0.245	13.3048	16.1155	0.01604
25.5955	11.3396		4.31	81												0.24528	13.3102	16.1494	0.01604
25.6154	11.4424		4.315	87												0.24556	13.3173	16.1458	0.01604
25.6354	10.9176		4.32	86												0.24583	13.3119	16.169	0.01604
25.6553	10.9849		4.325	80												0.24611	13.3173	16.1226	0.01604
25.6753	11.4584		4.33	74												0.24639	13.2959	16.1512	0.01604
25.6952	11.2298		4.335	72												0.24667	13.2692	16.1654	0.01604
25.7152	10.7849		4.34	73												0.24694	13.2995	16.185	0.01604
25.7351	10.9792		4.345	58												0.24722	13.3119	16.1565	0.01604
25.7551	11.738		4.35	71												0.2475	13.3048	16.1565	0.01604
25.775	11.6392		4.355	72												0.24778	13.3529	16.1262	0.01604
25.795	10.9584		4.36	84												0.24806	13.3155	16.1173	0.01604
25.8149	10.7714		4.365	71												0.24833	13.287	16.1512	0.01604
25.8349	11.2494		4.37	64												0.24861	13.3226	16.169	0.01604
25.8548	11.8453		4.375	75												0.24889	13.3048	16.21	0.01604
25.8748	11.8261		4.38	72												0.24917	13.3119	16.1761	0.01604
25.8947	11.778		4.385	80												0.24944	13.3405	16.1886	0.01604
25.9147	11.3396		4.39	77												0.24972	13.3012	16.1512	0.01604
25.9346	10.7384		4.395	74												0.25	13.3173	16.1797	0.01604
25.9545	10.6457		4.4	78												0.25028	13.2995	16.1173	0.01604
25.9745	11.0469		4.405	65												0.25056	13.2995	16.1405	0.01604
25.9944	11.2424		4.41	68												0.25083	13.2852	16.1226	0.01604
26.0144	10.7841		4.415	74												0.25111	13.3209	16.1708	0.01604
26.0343	11.0449		4.42	77												0.25139	13.2995	16.1316	0.01604
26.0543	11.4939		4.425	76												0.25167	13.3012	16.1458	0.01604
26.0742	11.46		4.43	79												0.25194	13.3173	16.1565	0.01604
26.0942	10.8812		4.435	89												0.25222	13.3048	16.1904	0.01604
26.1141	11.0763		4.44	73												0.2525	13.2923	16.1832	0.01604
26.1341	11.2445		4.445	77												0.25278	13.3102	16.1708	0.01604
26.154	11.2073		4.45	68												0.25306	13.3155	16.2189	0.01604
26.174	10.9645		4.455	81												0.25333	13.3173	16.1636	0.01604
26.1939	11.1306		4.46	84												0.25361	13.3119	16.2082	0.01604
26.2139	11.1588		4.465	69												0.25389	13.3173	16.1547	0.01604
26.2338	11.1984		4.47	76												0.25417	13.2923	16.1369	0.01604
26.2538	11.1453		4.475	79												0.25444	13.2656	16.21	0.01604
26.2737	11.1914		4.48	68												0.25472	13.3012	16.144	0.01604
26.2937	10.9637		4.485	66												0.255	13.2852	16.1601	0.01604
26.3136	10.8424		4.49	78												0.25528	13.3012	16.1512	0.01604
26.3336	11.0702		4.495	71												0.25556	13.3012	16.2332	0.01604
26.3535	11.3257		4.5	67												0.25583	13.3066	16.1636	0.01604
26.3735	11.0894		4.505	74												0.25611	13.3012	16.1654	0.01604
26.3934	10.9343		4.51	72												0.25639	13.3048	16.1601	0.01604
26.4134	10.769		4.515	65												0.25667	13.3048	16.1155	0.01604
26.4333	10.9759		4.52	78												0.25694	13.2745	16.1351	0.01604
26.4533	11.1853		4.525	74												0.25722	13.2745	16.1939	0.01604
26.4732	11.5306		4.53	70												0.2575	13.2585	16.1494	0.01604
26.4932	11.0673		4.535	61												0.25778	13.2959	16.1743	0.01604
26.5131	10.642		4.54	73												0.25806	13.2995	16.1654	0.01604
26.5331	10.6159		4.545	87												0.25833	13.287	16.1119	0.01604
26.553	11.2588		4.55	79												0.25861	13.2638	16.1494	0.01604
26.573	11.551		4.555	66												0.25889	13.2763	16.1458	0.01604
26.5929	11.5861		4.56	64												0.25917	13.2923	16.1547	0.01604
26.6129	11.0408		4.565	75												0.25944	13.3066	16.2029	0.01604
26.6328	11.0673		4.57	65												0.25972	13.2959	16.1636	0.01604
26.6528	11.4404		4.575	65												0.26	13.3048	16.1405	0.01604
26.6727	11.7988		4.58	63												0.26028	13.2602	16.144	0.01604
26.6927	11.5898		4.585	63												0.26056	13.2852	16.1298	0.01604
26.7126	11.3245		4.59	65												0.26083	13.2442	16.1458	0.01604
26.7326	11.3151		4.595	71												0.26111	13.2656	16.1405	0.01604
26.7525	11.0869		4.6	76												0.26139	13.2852	16.1298	0.01604
26.7725	11.311		4.605	66												0.26167	13.2923	16.144	0.01604
26.7924	11.2449		4.61	72												0.26194	13.3119	16.1565	0.01604
26.8124	11.1837		4.615	69												0.26222	13.3119	16.1494	0.01604
26.8323	10.8135		4.62	66												0.2625	13.2995	16.1226	0.01604
26.8523	10.722		4.625	62												0.26278	13.2905	16.1262	0.01604
26.8722	11.1106		4.63	63												0.26306	13.3048	16.1565	0.01604
26.8922	11.4241		4.635	68												0.26333	13.287	16.2278	0.01604
26.9121	11.6531		4.64	78												0.26361	13.2692	16.169	0.01604
26.9321	11.0551		4.645	66												0.26389	13.2692	16.169	0.01604
26.952	10.9608		4.65	76												0.26417	13.2763	16.185	0.01604
26.972	11.0453		4.655	70												0.26444	13.287	16.1298	0.01604
26.9919	11.3306		4.66	79												0.26472	13.2709	16.1173	0.01604
27.0119	10.9686		4.665	86												0.265	13.2995	16.1636	0.01604
27.0318	10.9045		4.67	74												0.26528	13.3155	16.1886	0.01604
27.0518	10.7539		4.675	73												0.26556	13.2852	16.1119	0.01604
27.0717	11.0208		4.68	63												0.26583	13.2816	16.1832	0.01604
27.0917	11.1322		4.685	56												0.26611	13.287	16.1066	0.01604
27.1116	11.3661		4.69	71												0.26639	13.2905	16.1512	0.01604
27.1316	11.4331		4.695	76												0.26667	13.287	16.2029	0.01604
27.1515	11.2078		4.7	78												0.26694	13.2709	16.1458	0.01604
27.1715	10.9531		4.705	71												0.26722	13.3102	16.1316	0.01604
27.1914	10.9939		4.71	75												0.2675	13.2406	16.169	0.01604
27.2114	11.2408		4.715	70												0.26778	13.2513	16.1351	0.01604
27.2313	11.4669		4.72	50												0.26806	13.2995	16.1351	0.01604
27.2513	11.3245		4.725	68												0.26833	13.2656	16.1832	0.01604
27.2712	11.0265		4.73	66												0.26861	13.287	16.1601	0.01604
27.2912	10.8616		4.735	63												0.26889	13.2656	16.1565	0.01604
27.3111	11.0951		4.74	63												0.26917	13.2959	16.1654	0.01604
27.3311	10.9963		4.745	60												0.26944	13.2406	16.1494	0.01604
27.351	10.9657		4.75	64												0.26972	13.2816	16.1512	0.01604
27.371	10.9494		4.755	79												0.27	13.2692	16.2189	0.01604
27.3909	10.9502		4.76	69												0.27028	13.2745	16.1512	0.01604
27.4109	10.9996		4.765	72												0.27056	13.2905	16.1458	0.01604
27.4308	11.4849		4.77	66												0.27083	13.2923	16.1547	0.01604
27.4508	11.4306		4.775	61												0.27111	13.3066	16.1458	0.01604
27.4707	11.3943		4.78	62												0.27139	13.2995	16.1993	0.01604
27.4907	11.1404		4.785	70												0.27167	13.2816	16.144	0.01604
27.5106	11.0763		4.79	56												0.27194	13.2692	16.1797	0.01604
27.5306	11.3273		4.795	55												0.27222	13.2959	16.1173	0.01604
27.5505	11.3575		4.8	64												0.2725	13.2763	16.1904	0.01604
27.5705	11.0588		4.805	60												0.27278	13.2763	16.1565	0.01604
27.5904	11.1041		4.81	63												0.27306	13.3048	16.1797	0.01604
27.6104	11.4457		4.815	86												0.27333	13.2656	16.1708	0.01604
27.6303	11.3976		4.82	60												0.27361	13.2763	16.1316	0.01604
27.6503	10.8584		4.825	59												0.27389	13.2602	16.1155	0.01604
27.6702	10.8469		4.83	76												0.27417	13.2763	16.1173	0.01604
27.6902	10.8853		4.835	72												0.27444	13.2745	16.2082	0.01604
27.7101	10.8943		4.84	60												0.27472	13.2745	16.1369	0.01604
27.7301	10.8318		4.845	67												0.275	13.2959	16.1494	0.01604
27.75	11.049		4.85	68												0.27528	13.2442	16.1458	0.01604
27.77	10.8657		4.855	78												0.27556	13.2585	16.1708	0.01604
27.7899	10.7037		4.86	65												0.27583	13.2745	16.1512	0.01604
27.8099	10.9249		4.865	65												0.27611	13.2585	16.2082	0.01604
27.8298	11.2918		4.87	63												0.27639	13.2495	16.1636	0.01604
27.8498	11.2453		4.875	74												0.27667	13.2602	16.169	0.01604
27.8697	11.242		4.88	63												0.27694	13.2602	16.1797	0.01604
27.8897	11.1518		4.885	58												0.27722	13.2816	16.2082	0.01604
27.9096	10.898		4.89	61												0.2775	13.2513	16.144	0.01604
27.9296	10.8596		4.895	69												0.27778	13.2585	16.1654	0.01604
27.9495	10.8812		4.9	72												0.27806	13.23	16.1832	0.01604
27.9694	10.8592		4.905	66												0.27833	13.2389	16.1743	0.01604
27.9894	10.9229		4.91	72												0.27861	13.2549	16.1797	0.01604
28.0093	10.7147		4.915	65												0.27889	13.2513	16.1743	0.01604
28.0293	10.5967		4.92	56												0.27917	13.2799	16.2046	0.01604
28.0492	10.902		4.925	70												0.27944	13.2709	16.1886	0.01604
28.0692	11.5886		4.93	62												0.27972	13.2692	16.1601	0.01604
28.0891	11.6163		4.935	60												0.28	13.2638	16.1405	0.01604
28.1091	11.0404		4.94	60												0.28028	13.2495	16.1708	0.01604
28.129	10.9604		4.945	71												0.28056	13.2923	16.144	0.01604
28.149	11.1849		4.95	59												0.28083	13.2745	16.1351	0.01604
28.1689	11.5033		4.955	71												0.28111	13.2692	16.1761	0.01604
28.1889	11.3114		4.96	72												0.28139	13.2656	16.1601	0.01604
28.2088	10.9518		4.965	72												0.28167	13.2638	16.1351	0.01604
28.2288	10.7392		4.97	61												0.28194	13.2495	16.1226	0.01604
28.2487	11.1131		4.975	60												0.28222	13.2353	16.1601	0.01604
28.2687	10.9004		4.98	70												0.2825	13.2799	16.1405	0.01604
28.2886	10.6253		4.985	69												0.28278	13.2638	16.1405	0.01604
28.3086	10.6057		4.99	64												0.28306	13.2763	16.1761	0.01604
28.3285	10.7		4.995	63												0.28333	13.2442	16.1565	0.01604
28.3485	10.4886		5	62												0.28361	13.2745	16.1512	0.01604
28.3684	10.751		5.005	66												0.28389	13.2513	16.1601	0.01604
28.3884	11.0771		5.01	72												0.28417	13.2852	16.1458	0.01604
28.4083	11.2073		5.015	66												0.28444	13.2852	16.185	0.01604
28.4283	11.1008		5.02	76												0.28472	13.2905	16.1369	0.01604
28.4482	11.069		5.025	68												0.285	13.2513	16.144	0.01604
28.4682	11.2722		5.03	81												0.28528	13.2549	16.1636	0.01604
28.4881	11.3188		5.035	60												0.28556	13.2585	16.21	0.01604
28.5081	11.2678		5.04	62												0.28583	13.2799	16.1993	0.01604
28.528	11.4086		5.045	71												0.28611	13.2549	16.1512	0.01604
28.548	11.8498		5.05	61												0.28639	13.2709	16.1654	0.01604
28.5679	11.3278		5.055	75												0.28667	13.2406	16.1458	0.01604
28.5879	10.9584		5.06	69												0.28694	13.2692	16.1226	0.01604
28.6078	10.9155		5.065	60												0.28722	13.23	16.144	0.01604
28.6278	11.0796		5.07	53												0.2875	13.287	16.1797	0.01604
28.6477	10.7763		5.075	49												0.28778	13.2495	16.1957	0.01604
28.6677	10.6408		5.08	47												0.28806	13.2709	16.1565	0.01604
28.6876	10.9094		5.085	62												0.28833	13.2282	16.1654	0.01604
28.7076	11.1559		5.09	63												0.28861	13.2495	16.1654	0.01604
28.7275	11.5449		5.095	62												0.28889	13.2549	16.1316	0.01604
28.7475	11.2661		5.1	57												0.28917	13.2602	16.1369	0.01604
28.7674	10.9837		5.105	56												0.28944	13.2709	16.1226	0.01604
28.7874	10.76		5.11	54												0.28972	13.2406	16.1547	0.01604
28.8073	11.24		5.115	65												0.29	13.2086	16.1601	0.01604
28.8273	11.3865		5.12	59												0.29028	13.2406	16.21	0.01604
28.8472	11.1037		5.125	58												0.29056	13.2692	16.1565	0.01604
28.8672	11.369		5.13	63												0.29083	13.2335	16.1547	0.01604
28.8871	11.5024		5.135	66												0.29111	13.2406	16.1262	0.01604
28.9071	11.4388		5.14	51												0.29139	13.23	16.1369	0.01604
28.927	10.8359		5.145	58												0.29167	13.2228	16.1636	0.01604
28.947	10.8208		5.15	60												0.29194	13.2246	16.1743	0.01604
28.9669	10.8931		5.155	65												0.29222	13.2692	16.1743	0.01604
28.9869	10.602		5.16	68												0.2925	13.246	16.1458	0.01604
29.0068	10.858		5.165	62												0.29278	13.2709	16.1369	0.01604
29.0268	10.682		5.17	58												0.29306	13.246	16.1102	0.01604
29.0467	11.0608		5.175	59												0.29333	13.246	16.1458	0.01604
29.0667	11.0922		5.18	57												0.29361	13.246	16.1226	0.01604
29.0866	10.9931		5.185	56												0.29389	13.2389	16.1654	0.01604
29.1066	10.6633		5.19	71												0.29417	13.2709	16.1654	0.01604
29.1265	10.3878		5.195	64												0.29444	13.3048	16.1957	0.01604
29.1465	10.9939		5.2	55												0.29472	13.2193	16.1636	0.01604
29.1664	10.8665		5.205	53												0.295	13.2585	16.1119	0.01604
29.1864	11.3967		5.21	62												0.29528	13.2799	16.1494	0.01604
29.2063	11.0318		5.215	65												0.29556	13.287	16.1601	0.01604
29.2263	11.2404		5.22	55												0.29583	13.2442	16.1119	0.01604
29.2462	11.1278		5.225	58												0.29611	13.2692	16.1939	0.01604
29.2662	11.1722		5.23	62												0.29639	13.2602	16.1316	0.01604
29.2861	10.9016		5.235	61												0.29667	13.2495	16.1547	0.01604
29.3061	11.1437		5.24	77												0.29694	13.2353	16.1601	0.01604
29.326	11.3098		5.245	57												0.29722	13.2513	16.1708	0.01604
29.346	11.1502		5.25	63												0.2975	13.2549	16.144	0.01604
29.3659	11.0114		5.255	56												0.29778	13.2549	16.144	0.01604
29.3859	11.2649		5.26	66												0.29806	13.2549	16.0834	0.01604
29.4058	11.1792		5.265	63												0.29833	13.2228	16.1636	0.01604
29.4258	10.9404		5.27	53												0.29861	13.2389	16.1351	0.01604
29.4457	11.3335		5.275	55												0.29889	13.2602	16.1316	0.01604
29.4657	11.4776		5.28	54												0.29917	13.2692	16.1458	0.01604
29.4856	11.1975		5.285	60												0.29944	13.2389	16.144	0.01604
29.5056	10.5657		5.29	59												0.29972	13.2353	16.1405	0.01604
29.5255	10.6951		5.295	60												0.3	13.246	16.1565	0.01604
29.5455	10.7702		5.3	62												0.30028	13.2692	16.103	0.01604
29.5654	11.1882		5.305	62												0.30056	13.2175	16.1797	0.01604
29.5854	11.402		5.31	59												0.30083	13.246	16.1654	0.01604
29.6053	11.122		5.315	51												0.30111	13.2175	16.144	0.01604
29.6253	10.8482		5.32	49												0.30139	13.23	16.2153	0.01604
29.6452	10.8771		5.325	51												0.30167	13.2513	16.1066	0.01604
29.6652	11.0118		5.33	50												0.30194	13.2585	16.1832	0.01604
29.6851	11.0771		5.335	60												0.30222	13.2389	16.1298	0.01604
29.7051	10.971		5.34	55												0.3025	13.2656	16.1405	0.01604
29.725	11.16		5.345	58												0.30278	13.2442	16.1494	0.01604
29.745	11.1898		5.35	57												0.30306	13.2816	16.1565	0.01604
29.7649	11.7898		5.355	45												0.30333	13.2406	16.1298	0.01604
29.7849	11.8649		5.36	55												0.30361	13.246	16.1761	0.01604
29.8048	11.5563		5.365	68												0.30389	13.2335	16.1565	0.01604
29.8248	10.8408		5.37	54												0.30417	13.2495	16.1494	0.01604
29.8447	10.8976		5.375	56												0.30444	13.2656	16.144	0.01604
29.8647	11.3151		5.38	55												0.30472	13.2585	16.1547	0.01604
29.8846	11.5841		5.385	66												0.305	13.2692	16.185	0.01604
29.9046	11.5498		5.39	53												0.30528	13.2139	16.1458	0.01604
29.9245	11.249		5.395	53												0.30556	13.2692	16.1298	0.01604
29.9445	10.9469		5.4	63												0.30583	13.2139	16.1601	0.01604
29.9644	11.0796		5.405	58												0.30611	13.2549	16.1226	0.01604
29.9843	11.3196		5.41	63												0.30639	13.2389	16.1761	0.01604
30.0043	11.3563		5.415	63												0.30667	13.2246	16.1547	0.01604
30.0242	11.1159		5.42	50												0.30694	13.2549	16.1654	0.01604
30.0442	11.1731		5.425	49												0.30722	13.2282	16.1262	0.01604
30.0641	11.32		5.43	47												0.3075	13.2389	16.1155	0.01604
30.0841	11.0959		5.435	54												0.30778	13.2442	16.1405	0.01604
30.104	10.5722		5.44	63												0.30806	13.2495	16.1226	0.01604
30.124	10.5078		5.445	57												0.30833	13.2406	16.1743	0.01604
30.1439	10.8457		5.45	56												0.30861	13.2353	16.1512	0.01604
30.1639	10.8176		5.455	49												0.30889	13.2353	16.1565	0.01604
30.1838	10.6408		5.46	66												0.30917	13.2139	16.185	0.01604
30.2038	10.9212		5.465	62												0.30944	13.2353	16.2225	0.01604
30.2237	11.2694		5.47	50												0.30972	13.2228	16.0977	0.01604
30.2437	11.4216		5.475	49												0.31	13.2638	16.1173	0.01604
30.2636	11.2935		5.48	59												0.31028	13.2246	16.1173	0.01604
30.2836	11.1629		5.485	63												0.31056	13.2193	16.1351	0.01604
30.3035	11.2494		5.49	52												0.31083	13.2406	16.1405	0.01604
30.3235	11.3555		5.495	54												0.31111	13.2103	16.21	0.01604
30.3434	11.242		5.5	60												0.31139	13.2175	16.1939	0.01604
30.3634	11.0596		5.505	46												0.31167	13.2139	16.1494	0.01604
30.3833	11.1776		5.51	52												0.31194	13.2495	16.1743	0.01604
30.4033	11.4943		5.515	52												0.31222	13.1783	16.1512	0.01604
30.4232	11.4012		5.52	58												0.3125	13.2353	16.1939	0.01604
30.4432	11.489		5.525	63												0.31278	13.2495	16.1601	0.01604
30.4631	11.431		5.53	62												0.31306	13.2246	16.1565	0.01604
30.4831	11.389		5.535	51												0.31333	13.2335	16.1565	0.01604
30.503	11.0784		5.54	60												0.31361	13.2799	16.1155	0.01604
30.523	11.2053		5.545	57												0.31389	13.2513	16.2153	0.01604
30.5429	11.2445		5.55	60												0.31417	13.2763	16.1512	0.01604
30.5629	10.9306		5.555	61												0.31444	13.2389	16.1494	0.01604
30.5828	10.8041		5.56	54												0.31472	13.2406	16.1957	0.01604
30.6028	11.0841		5.565	51												0.315	13.2246	16.1761	0.01604
30.6227	11.1437		5.57	49												0.31528	13.2692	16.1636	0.01604
30.6427	11.0812		5.575	48												0.31556	13.2389	16.1832	0.01604
30.6626	10.8625		5.58	46												0.31583	13.2086	16.1565	0.01604
30.6826	10.6102		5.585	63												0.31611	13.2692	16.1547	0.01604
30.7025	10.191		5.59	56												0.31639	13.23	16.1957	0.01604
30.7225	10.7629		5.595	61												0.31667	13.2246	16.1405	0.01604
30.7424	10.9167		5.6	50												0.31694	13.2495	16.144	0.01604
30.7624	10.9837		5.605	57												0.31722	13.2549	16.185	0.01604
30.7823	10.3775		5.61	46												0.3175	13.2602	16.2082	0.01604
30.8023	10.2551		5.615	46												0.31778	13.2282	16.1066	0.01604
30.8222	10.5759		5.62	60												0.31806	13.2139	16.1904	0.01604
30.8422	11.4037		5.625	49												0.31833	13.205	16.1708	0.01604
30.8621	11.4314		5.63	65												0.31861	13.1996	16.1351	0.01604
30.8821	11.0098		5.635	52												0.31889	13.2638	16.1316	0.01604
30.902	11.1412		5.64	51												0.31917	13.23	16.185	0.01604
30.922	11.249		5.645	44												0.31944	13.2406	16.1155	0.01604
30.9419	11.3208		5.65	54												0.31972	13.2353	16.0977	0.01604
30.9619	11.2359		5.655	55												0.32	13.2442	16.169	0.01604
30.9818	11.2049		5.66	53												0.32028	13.2585	16.1405	0.01604
31.0018	11.1669		5.665	49												0.32056	13.2406	16.2082	0.01604
31.0217	11.1041		5.67	49												0.32083	13.2193	16.1565	0.01604
31.0417	10.9898		5.675	44												0.32111	13.2709	16.1369	0.01604
31.0616	10.8674		5.68	57												0.32139	13.2246	16.1886	0.01604
31.0816	11.1669		5.685	58												0.32167	13.205	16.1565	0.01604
31.1015	11.0029		5.69	55												0.32194	13.2103	16.1654	0.01604
31.1215	10.7845		5.695	49												0.32222	13.2175	16.1458	0.01604
31.1414	10.6824		5.7	52												0.3225	13.2086	16.1743	0.01604
31.1614	11.1294		5.705	71												0.32278	13.2549	16.1405	0.01604
31.1813	11.4722		5.71	61												0.32306	13.2139	16.1993	0.01604
31.2013	11.5559		5.715	48												0.32333	13.2175	16.1601	0.01604
31.2212	11.0657		5.72	54												0.32361	13.2139	16.2029	0.01604
31.2412	10.9461		5.725	50												0.32389	13.2353	16.1654	0.01604
31.2611	11.0065		5.73	65												0.32417	13.2389	16.1155	0.01604
31.2811	10.9878		5.735	56												0.32444	13.2228	16.1226	0.01604
31.301	10.9792		5.74	50												0.32472	13.1996	16.1298	0.01604
31.321	11.0192		5.745	52												0.325	13.2228	16.1316	0.01604
31.3409	11.1347		5.75	64												0.32528	13.2246	16.1298	0.01604
31.3609	11.0559		5.755	53												0.32556	13.205	16.1565	0.01604
31.3808	11.2314		5.76	52												0.32583	13.2513	16.1512	0.01604
31.4008	10.9184		5.765	54												0.32611	13.2335	16.144	0.01604
31.4207	10.6739		5.77	47												0.32639	13.1979	16.1173	0.01604
31.4407	10.8641		5.775	49												0.32667	13.1996	16.1458	0.01604
31.4606	11.0567		5.78	42												0.32694	13.2175	16.169	0.01604
31.4806	11.1249		5.785	50												0.32722	13.2193	16.144	0.01604
31.5005	10.7086		5.79	50												0.3275	13.1818	16.1565	0.01604
31.5205	10.8567		5.795	44												0.32778	13.2193	16.1512	0.01604
31.5404	11.198		5.8	42												0.32806	13.205	16.1351	0.01604
31.5604	11.4531		5.805	44												0.32833	13.2442	16.1761	0.01604
31.5803	11.1735		5.81	48												0.32861	13.2175	16.1405	0.01604
31.6003	11.142		5.815	44												0.32889	13.2193	16.1512	0.01604
31.6202	11.149		5.82	56												0.32917	13.2335	16.1173	0.01604
31.6402	11.1388		5.825	58												0.32944	13.205	16.1298	0.01604
31.6601	11.162		5.83	60												0.32972	13.1872	16.1601	0.01604
31.6801	11.1543		5.835	46												0.33	13.2246	16.1565	0.01604
31.7	11.1053		5.84	52												0.33028	13.1996	16.1155	0.01604
31.72	10.96		5.845	52												0.33056	13.189	16.185	0.01604
31.7399	10.9086		5.85	56												0.33083	13.2353	16.1565	0.01604
31.7599	10.8008		5.855	48												0.33111	13.2193	16.1369	0.01604
31.7798	10.9135		5.86	46												0.33139	13.23	16.1601	0.01604
31.7998	11.062		5.865	49												0.33167	13.1836	16.1886	0.01604
31.8197	10.9033		5.87	44												0.33194	13.2406	16.0959	0.01604
31.8397	11.0898		5.875	51												0.33222	13.2495	16.1458	0.01604
31.8596	10.6449		5.88	47												0.3325	13.2353	16.1654	0.01604
31.8796	10.8457		5.885	45												0.33278	13.1925	16.1351	0.01604
31.8995	10.9931		5.89	47												0.33306	13.1925	16.1405	0.01604
31.9195	11.1633		5.895	46												0.33333	13.2335	16.1512	0.01604
31.9394	10.9882		5.9	43												0.33361	13.2406	16.1405	0.01604
31.9593	10.7898		5.905	48												0.33389	13.2139	16.1993	0.01604
31.9793	11.0008		5.91	45												0.33417	13.2103	16.1654	0.01604
31.9992	10.7927		5.915	50												0.33444	13.1836	16.1173	0.01604
32.0192	11.0959		5.92	39												0.33472	13.2246	16.1298	0.01604
32.0391	10.9041		5.925	49												0.335	13.2032	16.144	0.01604
32.0591	10.9188		5.93	48												0.33528	13.2139	16.1939	0.01604
32.079	10.7102		5.935	45												0.33556	13.2282	16.1512	0.01604
32.099	11.0057		5.94	43												0.33583	13.1996	16.1797	0.01604
32.1189	11.0024		5.945	53												0.33611	13.2103	16.2082	0.01604
32.1389	11.0069		5.95	49												0.33639	13.1943	16.169	0.01604
32.1588	10.8		5.955	44												0.33667	13.189	16.1886	0.01604
32.1788	10.8241		5.96	51												0.33694	13.1836	16.2367	0.01604
32.1987	10.6314		5.965	47												0.33722	13.1979	16.1512	0.01604
32.2187	10.8555		5.97	39												0.3375	13.2175	16.1369	0.01604
32.2386	11.111		5.975	42												0.33778	13.2282	16.185	0.01604
32.2586	11.0461		5.98	49												0.33806	13.2442	16.169	0.01604
32.2785	10.8955		5.985	52												0.33833	13.2103	16.1369	0.01604
32.2985	11.3474		5.99	41												0.33861	13.2353	16.1298	0.01604
32.3184	11.4841		5.995	37												0.33889	13.2139	16.1565	0.01604
32.3384	10.8237		6	45												0.33917	13.2103	16.1512	0.01604
32.3583	10.4474		6.005	56												0.33944	13.1765	16.1316	0.01604
32.3783	10.2882		6.01	36												0.33972	13.2103	16.144	0.01604
32.3982	10.2665		6.015	53												0.34	13.205	16.185	0.01604
32.4182	10.3886		6.02	48												0.34028	13.1943	16.169	0.01604
32.4381	11.0812		6.025	43												0.34056	13.1836	16.1316	0.01604
32.4581	11.4367		6.03	46												0.34083	13.2032	16.144	0.01604
32.478	11.3522		6.035	58												0.34111	13.2228	16.1119	0.01604
32.498	11.1812		6.04	45												0.34139	13.2335	16.1494	0.01604
32.5179	11.1955		6.045	47												0.34167	13.2228	16.1654	0.01604
32.5379	11.5841		6.05	53												0.34194	13.2389	16.1761	0.01604
32.5578	11.518		6.055	52												0.34222	13.1943	16.1351	0.01604
32.5778	11.1041		6.06	61												0.3425	13.2139	16.1351	0.01604
32.5977	10.5473		6.065	45												0.34278	13.1872	16.1066	0.01604
32.6177	10.3722		6.07	43												0.34306	13.189	16.1013	0.01604
32.6376	10.7841		6.075	39												0.34333	13.1996	16.1369	0.01604
32.6576	11.231		6.08	49												0.34361	13.2335	16.1298	0.01604
32.6775	11.26		6.085	41												0.34389	13.2282	16.1494	0.01604
32.6975	10.9788		6.09	42												0.34417	13.2103	16.144	0.01604
32.7174	10.9106		6.095	52												0.34444	13.2246	16.185	0.01604
32.7374	10.8245		6.1	51												0.34472	13.2175	16.169	0.01604
32.7573	10.6682		6.105	44												0.345	13.2032	16.1743	0.01604
32.7773	11.0576		6.11	40												0.34528	13.23	16.1494	0.01604
32.7972	11.1661		6.115	50												0.34556	13.2193	16.1494	0.01604
32.8172	11.0608		6.12	38												0.34583	13.1943	16.1565	0.01604
32.8371	10.8682		6.125	40												0.34611	13.2032	16.1226	0.01604
32.8571	11.0261		6.13	42												0.34639	13.2175	16.1102	0.01604
32.877	10.8045		6.135	55												0.34667	13.205	16.1636	0.01604
32.897	10.5963		6.14	60												0.34694	13.2175	16.1832	0.01604
32.9169	10.6571		6.145	51												0.34722	13.2139	16.1761	0.01604
32.9369	11.0004		6.15	50												0.3475	13.2193	16.144	0.01604
32.9568	11.1351		6.155	39												0.34778	13.2246	16.1173	0.01604
32.9768	10.7086		6.16	38												0.34806	13.2656	16.1458	0.01604
32.9967	10.4902		6.165	36												0.34833	13.2086	16.103	0.01604
33.0167	10.5016		6.17	31												0.34861	13.1943	16.2046	0.01604
33.0366	11.2576		6.175	45												0.34889	13.205	16.1369	0.01604
33.0566	11.3898		6.18	45												0.34917	13.1943	16.1547	0.01604
33.0765	11.2927		6.185	47												0.34944	13.1818	16.1066	0.01604
33.0965	10.6278		6.19	38												0.34972	13.1925	16.1013	0.01604
33.1164	10.7257		6.195	38												0.35	13.1925	16.1369	0.01604
33.1364	11.142		6.2	41												0.35028	13.1783	16.1316	0.01604
33.1563	11.422		6.205	52												0.35056	13.2032	16.1209	0.01604
33.1763	11.2065		6.21	51												0.35083	13.189	16.1155	0.01604
33.1962	10.971		6.215	34												0.35111	13.1872	16.1066	0.01604
33.2162	10.8159		6.22	52												0.35139	13.1979	16.1316	0.01604
33.2361	10.6943		6.225	49												0.35167	13.2353	16.1262	0.01604
33.2561	10.6322		6.23	51												0.35194	13.1693	16.1173	0.01604
33.276	10.9192		6.235	48												0.35222	13.1943	16.1939	0.01604
33.296	10.991		6.24	61												0.3525	13.1836	16.2278	0.01604
33.3159	10.78		6.245	42												0.35278	13.2335	16.1832	0.01604
33.3359	10.8559		6.25	47												0.35306	13.205	16.1797	0.01604
33.3558	11.2665		6.255	57												0.35333	13.2193	16.103	0.01604
33.3758	11.4024		6.26	61												0.35361	13.2193	16.1797	0.01604
33.3957	10.9086		6.265	65												0.35389	13.2032	16.1102	0.01604
33.4157	10.9588		6.27	64												0.35417	13.2139	16.1405	0.01604
33.4356	11.1502		6.275	82												0.35444	13.1996	16.103	0.01604
33.4556	11.3674		6.28	82												0.35472	13.2032	16.1797	0.01604
33.4755	11.1882		6.285	83												0.355	13.1979	16.2082	0.01604
33.4955	10.7094		6.29	101												0.35528	13.1818	16.1993	0.01604
33.5154	10.4147		6.295	111												0.35556	13.23	16.1512	0.01604
33.5354	11.0004		6.3	118												0.35583	13.2032	16.1654	0.01604
33.5553	11.4514		6.305	130												0.35611	13.2139	16.2421	0.01604
33.5753	11.1661		6.31	144												0.35639	13.1693	16.1636	0.01604
33.5952	11.3918		6.315	158												0.35667	13.1729	16.2225	0.01604
33.6152	11.6894		6.32	173												0.35694	13.1943	16.1708	0.01604
33.6351	11.3229		6.325	178												0.35722	13.2086	16.087	0.01604
33.6551	11.0371		6.33	199												0.3575	13.2103	16.1565	0.01604
33.675	11.3118		6.335	241												0.35778	13.1783	16.1351	0.01604
33.695	11.2449		6.34	243												0.35806	13.2032	16.0906	0.01604
33.7149	10.8918		6.345	275												0.35833	13.1943	16.103	0.01604
33.7349	10.7437		6.35	285												0.35861	13.2228	16.144	0.01604
33.7548	10.5935		6.355	296												0.35889	13.1676	16.1209	0.01604
33.7748	10.6314		6.36	316												0.35917	13.2282	16.1761	0.01604
33.7947	10.7045		6.365	327												0.35944	13.1783	16.1316	0.01604
33.8147	10.7747		6.37	346												0.35972	13.2139	16.1155	0.01604
33.8346	10.8592		6.375	342												0.36	13.2032	16.1458	0.01604
33.8546	10.8873		6.38	369												0.36028	13.1996	16.1743	0.01604
33.8745	11.0433		6.385	387												0.36056	13.2103	16.1119	0.01604
33.8945	10.9057		6.39	369												0.36083	13.164	16.1512	0.01604
33.9144	10.8951		6.395	365												0.36111	13.1693	16.1512	0.01604
33.9343	10.962		6.4	392												0.36139	13.2086	16.1743	0.01604
33.9543	11.4094		6.405	385												0.36167	13.2032	16.1797	0.01604
33.9742	11.3412		6.41	375												0.36194	13.23	16.169	0.01604
33.9942	11.3363		6.415	381												0.36222	13.2032	16.0959	0.01604
34.0141	11.3449		6.42	369												0.3625	13.189	16.1547	0.01604
34.0341	11.1416		6.425	337												0.36278	13.1836	16.2332	0.01604
34.054	10.9988		6.43	342												0.36306	13.1676	16.1405	0.01604
34.074	11.2122		6.435	313												0.36333	13.1765	16.1405	0.01604
34.0939	11.438		6.44	312												0.36361	13.1818	16.1797	0.01604
34.1139	11.0363		6.445	276												0.36389	13.1729	16.2082	0.01604
34.1338	11.1518		6.45	286												0.36417	13.2335	16.144	0.01604
34.1538	11.3433		6.455	249												0.36444	13.1943	16.2029	0.01604
34.1737	11.2633		6.46	249												0.36472	13.2175	16.169	0.01604
34.1937	10.9706		6.465	231												0.365	13.1818	16.1904	0.01604
34.2136	11.7282		6.47	217												0.36528	13.205	16.144	0.01604
34.2336	11.9739		6.475	199												0.36556	13.1925	16.1066	0.01604
34.2535	11.9633		6.48	192												0.36583	13.2389	16.103	0.01604
34.2735	12.1616		6.485	168												0.36611	13.1622	16.1957	0.01604
34.2934	13.1584		6.49	141												0.36639	13.1979	16.1494	0.01604
34.3134	13.1465		6.495	142												0.36667	13.1765	16.169	0.01604
34.3333	13.3229		6.5	130												0.36694	13.1355	16.1262	0.01604
34.3533	13.1143		6.505	100												0.36722	13.2032	16.1209	0.01604
34.3732	13.2167		6.51	98												0.3675	13.1943	16.1708	0.01604
34.3932	12.7959		6.515	89												0.36778	13.1943	16.1173	0.01604
34.4131	12.8078		6.52	85												0.36806	13.189	16.1797	0.01604
34.4331	12.4261		6.525	76												0.36833	13.1996	16.1405	0.01604
34.453	12.5098		6.53	70												0.36861	13.1693	16.1494	0.01604
34.473	12.4437		6.535	63												0.36889	13.1872	16.1636	0.01604
34.4929	11.9559		6.54	57												0.36917	13.1872	16.1226	0.01604
34.5129	11.4984		6.545	58												0.36944	13.1676	16.1512	0.01604
34.5328	11.5371		6.55	45												0.36972	13.1676	16.1494	0.01604
34.5528	11.6596		6.555	42												0.37	13.1515	16.1565	0.01604
34.5727	11.4367		6.56	34												0.37028	13.123	16.1458	0.01604
34.5927	11.4702		6.565	43												0.37056	13.1872	16.1654	0.01604
34.6126	11.4351		6.57	46												0.37083	13.1925	16.1155	0.01604
34.6326	11.4229		6.575	45												0.37111	13.1569	16.1993	0.01604
34.6525	11.2331		6.58	37												0.37139	13.2103	16.0977	0.01604
34.6725	11.4535		6.585	38												0.37167	13.1729	16.1512	0.01604
34.6924	11.1776		6.59	47												0.37194	13.2193	16.1636	0.01604
34.7124	11.3841		6.595	49												0.37222	13.1533	16.185	0.01604
34.7323	11.04		6.6	36												0.3725	13.1783	16.1565	0.01604
34.7523	11.1531		6.605	43												0.37278	13.1676	16.1369	0.01604
34.7722	10.8563		6.61	44												0.37306	13.1765	16.1708	0.01604
34.7922	11.0841		6.615	47												0.37333	13.2228	16.1351	0.01604
34.8121	11.1878		6.62	42												0.37361	13.189	16.1512	0.01604
34.8321	11.3955		6.625	38												0.37389	13.1479	16.1512	0.01604
34.852	11.2033		6.63	36												0.37417	13.1515	16.1939	0.01604
34.872	11.1208		6.635	36												0.37444	13.1622	16.1458	0.01604
34.8919	11.0486		6.64	42												0.37472	13.189	16.144	0.01604
34.9119	10.9865		6.645	44												0.375	13.1925	16.1226	0.01604
34.9318	11.0135		6.65	34												0.37528	13.1622	16.1013	0.01604
34.9518	10.9196		6.655	32												0.37556	13.1479	16.0923	0.01604
34.9717	10.8869		6.66	36												0.37583	13.1676	16.1369	0.01604
34.9917	11.1869		6.665	42												0.37611	13.1693	16.1797	0.01604
35.0116	11.7992		6.67	37												0.37639	13.1783	16.0977	0.01604
35.0316	11.7237		6.675	33												0.37667	13.1676	16.1565	0.01604
35.0515	11.2955		6.68	46												0.37694	13.189	16.1262	0.01604
35.0715	11.2845		6.685	40												0.37722	13.1925	16.1636	0.01604
35.0914	11.311		6.69	39												0.3775	13.205	16.1173	0.01604
35.1114	11.0963		6.695	36												0.37778	13.1836	16.1351	0.01604
35.1313	10.6425		6.7	40												0.37806	13.1943	16.1494	0.01604
35.1513	10.649		6.705	34												0.37833	13.164	16.1351	0.01604
35.1712	10.6808		6.71	34												0.37861	13.164	16.1565	0.01604
35.1912	10.882		6.715	30												0.37889	13.1818	16.1155	0.01604
35.2111	10.8514		6.72	34												0.37917	13.2103	16.2296	0.01604
35.2311	10.8547		6.725	35												0.37944	13.2193	16.1761	0.01604
35.251	10.7522		6.73	38												0.37972	13.1729	16.1316	0.01604
35.271	10.8294		6.735	39												0.38	13.1729	16.1316	0.01604
35.2909	10.9176		6.74	38												0.38028	13.1622	16.1565	0.01604
35.3109	11.0098		6.745	41												0.38056	13.1479	16.1636	0.01604
35.3308	11.0596		6.75	31												0.38083	13.1836	16.1601	0.01604
35.3508	11.3502		6.755	36												0.38111	13.1479	16.1316	0.01604
35.3707	10.9739		6.76	45												0.38139	13.1729	16.1316	0.01604
35.3907	10.5629		6.765	39												0.38167	13.1533	16.1708	0.01604
35.4106	10.7727		6.77	42												0.38194	13.1925	16.1298	0.01604
35.4306	11.2694		6.775	36												0.38222	13.1996	16.0763	0.01604
35.4505	11.1522		6.78	37												0.3825	13.1622	16.1458	0.01604
35.4705	10.82		6.785	47												0.38278	13.1925	16.1119	0.01604
35.4904	10.9771		6.79	34												0.38306	13.1479	16.2046	0.01604
35.5104	10.8898		6.795	34												0.38333	13.1818	16.1743	0.01604
35.5303	10.8788		6.8	38												0.38361	13.1676	16.1512	0.01604
35.5503	10.8784		6.805	39												0.38389	13.1818	16.1066	0.01604
35.5702	11.1722		6.81	36												0.38417	13.1943	16.1066	0.01604
35.5902	10.9616		6.815	38												0.38444	13.1996	16.1209	0.01604
35.6101	10.8408		6.82	40												0.38472	13.1765	16.0977	0.01604
35.6301	10.7657		6.825	37												0.385	13.1979	16.1993	0.01604
35.65	10.9359		6.83	30												0.38528	13.1622	16.1547	0.01604
35.67	11.3196		6.835	38												0.38556	13.1729	16.1512	0.01604
35.6899	11.0771		6.84	38												0.38583	13.164	16.144	0.01604
35.7099	10.7931		6.845	24												0.38611	13.164	16.1013	0.01604
35.7298	10.6045		6.85	29												0.38639	13.1765	16.1226	0.01604
35.7498	10.9567		6.855	36												0.38667	13.1693	16.1262	0.01604
35.7697	10.9155		6.86	32												0.38694	13.1836	16.1601	0.01604
35.7897	11.4424		6.865	29												0.38722	13.1979	16.1512	0.01604
35.8096	11.6192		6.87	45												0.3875	13.1462	16.1708	0.01604
35.8296	11.3706		6.875	44												0.38778	13.1818	16.1708	0.01604
35.8495	11.0665		6.88	48												0.38806	13.1783	16.1565	0.01604
35.8695	11.3947		6.885	44												0.38833	13.1676	16.1262	0.01604
35.8894	11.6461		6.89	45												0.38861	13.1979	16.1405	0.01604
35.9094	11.5898		6.895	37												0.38889	13.1622	16.1904	0.01604
35.9293	11.3441		6.9	39												0.38917	13.1872	16.1262	0.01604
35.9492	11.0192		6.905	43												0.38944	13.1479	16.1298	0.01604
35.9692	10.6584		6.91	44												0.38972	13.1622	16.144	0.01604
35.9891	10.5192		6.915	51												0.39	13.1676	16.1494	0.01604
36.0091	10.9808		6.92	38												0.39028	13.1783	16.1155	0.01604
36.029	11.1106		6.925	49												0.39056	13.1783	16.1547	0.01604
36.049	10.7025		6.93	44												0.39083	13.1818	16.1886	0.01604
36.0689	10.4755		6.935	51												0.39111	13.1622	16.1904	0.01604
36.0889	10.8122		6.94	47												0.39139	13.1283	16.1316	0.01604
36.1088	11.0865		6.945	43												0.39167	13.1586	16.1369	0.01604
36.1288	10.7082		6.95	47												0.39194	13.1943	16.1565	0.01604
36.1487	10.7453		6.955	41												0.39222	13.1569	16.1155	0.01604
36.1687	10.7751		6.96	48												0.3925	13.1479	16.1066	0.01604
36.1886	10.9465		6.965	49												0.39278	13.1586	16.144	0.01604
36.2086	10.658		6.97	54												0.39306	13.1426	16.1708	0.01604
36.2285	10.9327		6.975	58												0.39333	13.1783	16.1298	0.01604
36.2485	10.7384		6.98	59												0.39361	13.1622	16.1351	0.01604
36.2684	10.7318		6.985	64												0.39389	13.2032	16.1512	0.01604
36.2884	10.9106		6.99	54												0.39417	13.1783	16.1601	0.01604
36.3083	11.2188		6.995	60												0.39444	13.1372	16.1316	0.01604
36.3283	10.6273		7	57												0.39472	13.1266	16.1405	0.01604
36.3482	10.5526		7.005	50												0.395	13.164	16.1119	0.01604
36.3682	10.8543		7.01	55												0.39528	13.1729	16.1262	0.01604
36.3881	11.0824		7.015	69												0.39556	13.1979	16.1601	0.01604
36.4081	10.6841		7.02	72												0.39583	13.1729	16.1797	0.01604
36.428	10.6694		7.025	82												0.39611	13.1693	16.1369	0.01604
36.448	10.8653		7.03	83												0.39639	13.1836	16.144	0.01604
36.4679	10.7984		7.035	70												0.39667	13.1426	16.1351	0.01604
36.4879	10.9029		7.04	58												0.39694	13.1569	16.1316	0.01604
36.5078	11.0122		7.045	68												0.39722	13.1515	16.1494	0.01604
36.5278	11.2184		7.05	78												0.3975	13.1515	16.2136	0.01604
36.5477	11.1065		7.055	76												0.39778	13.1676	16.1494	0.01604
36.5677	10.6229		7.06	82												0.39806	13.1818	16.1405	0.01604
36.5876	10.798		7.065	77												0.39833	13.1586	16.1636	0.01604
36.6076	11.0853		7.07	79												0.39861	13.1979	16.1155	0.01604
36.6275	11.3441		7.075	72												0.39889	13.1515	16.1654	0.01604
36.6475	11.0094		7.08	81												0.39917	13.1729	16.1494	0.01604
36.6674	10.9416		7.085	86												0.39944	13.1676	16.1708	0.01604
36.6874	10.7771		7.09	67												0.39972	13.1462	16.1565	0.01604
36.7073	10.7004		7.095	70												0.4	13.1569	16.1262	0.01604
36.7273	10.8567		7.1	56												0.40028	13.1925	16.1119	0.01604
36.7472	11.2057		7.105	77												0.40056	13.1765	16.1832	0.01604
36.7672	10.9298		7.11	69												0.40083	13.1622	16.1512	0.01604
36.7871	10.8575		7.115	73												0.40111	13.1765	16.0959	0.01604
36.8071	10.4763		7.12	54												0.40139	13.1372	16.1102	0.01604
36.827	10.8837		7.125	53												0.40167	13.164	16.169	0.01604
36.847	11.1314		7.13	57												0.40194	13.2032	16.0906	0.01604
36.8669	11.4575		7.135	62												0.40222	13.189	16.0959	0.01604
36.8869	11.038		7.14	54												0.4025	13.1693	16.1547	0.01604
36.9068	10.86		7.145	53												0.40278	13.1408	16.1066	0.01604
36.9268	11.3102		7.15	38												0.40306	13.1765	16.21	0.01604
36.9467	11.691		7.155	48												0.40333	13.164	16.0763	0.01604
36.9667	11.3559		7.16	34												0.40361	13.1569	16.1405	0.01604
36.9866	11.0286		7.165	45												0.40389	13.1622	16.1066	0.01604
37.0066	10.7482		7.17	49												0.40417	13.1586	16.1119	0.01604
37.0265	11.0314		7.175	40												0.40444	13.1569	16.169	0.01604
37.0465	11.0771		7.18	35												0.40472	13.1818	16.1494	0.01604
37.0664	11.1465		7.185	41												0.405	13.1569	16.1494	0.01604
37.0864	10.9669		7.19	34												0.40528	13.189	16.1316	0.01604
37.1063	10.7694		7.195	36												0.40556	13.1693	16.1797	0.01604
37.1263	10.9294		7.2	38												0.40583	13.1622	16.1405	0.01604
37.1462	11.0747		7.205	30												0.40611	13.1693	16.1316	0.01604
37.1662	11.4861		7.21	29												0.40639	13.1622	16.1316	0.01604
37.1861	11.3996		7.215	27												0.40667	13.1408	16.1654	0.01604
37.2061	11.3465		7.22	33												0.40694	13.1515	16.1316	0.01604
37.226	11.2445		7.225	44												0.40722	13.1319	16.1494	0.01604
37.246	10.88		7.23	30												0.4075	13.164	16.1494	0.01604
37.2659	10.8025		7.235	33												0.40778	13.1105	16.1262	0.01604
37.2859	10.9478		7.24	36												0.40806	13.1586	16.1226	0.01604
37.3058	10.9698		7.245	42												0.40833	13.1836	16.1654	0.01604
37.3258	10.8543		7.25	39												0.40861	13.1622	16.1832	0.01604
37.3457	11.0416		7.255	36												0.40889	13.189	16.1547	0.01604
37.3657	11.1445		7.26	46												0.40917	13.1569	16.1494	0.01604
37.3856	10.8041		7.265	40												0.40944	13.1622	16.1654	0.01604
37.4056	10.9033		7.27	36												0.40972	13.1676	16.1832	0.01604
37.4255	11.2592		7.275	39												0.41	13.1729	16.0923	0.01604
37.4455	11.2637		7.28	48												0.41028	13.1408	16.0709	0.01604
37.4654	10.6461		7.285	54												0.41056	13.1729	16.1547	0.01604
37.4854	10.7408		7.29	55												0.41083	13.1729	16.1512	0.01604
37.5053	11.1992		7.295	45												0.41111	13.1266	16.087	0.01604
37.5253	11.2175		7.3	46												0.41139	13.1355	16.1494	0.01604
37.5452	10.8898		7.305	67												0.41167	13.1283	16.1405	0.01604
37.5652	10.9151		7.31	85												0.41194	13.1408	16.1708	0.01604
37.5851	11.331		7.315	79												0.41222	13.1479	16.1708	0.01604
37.6051	11.3674		7.32	109												0.4125	13.1462	16.103	0.01604
37.625	11.3922		7.325	106												0.41278	13.1676	16.1654	0.01604
37.645	10.9367		7.33	116												0.41306	13.1676	16.1494	0.01604
37.6649	10.8882		7.335	104												0.41333	13.1569	16.1155	0.01604
37.6849	10.8335		7.34	124												0.41361	13.1355	16.1405	0.01604
37.7048	10.9		7.345	179												0.41389	13.1622	16.1369	0.01604
37.7248	10.8441		7.35	191												0.41417	13.1836	16.1405	0.01604
37.7447	10.7278		7.355	215												0.41444	13.1765	16.0959	0.01604
37.7647	10.6853		7.36	253												0.41472	13.1462	16.1369	0.01604
37.7846	10.8233		7.365	265												0.415	13.123	16.1351	0.01604
37.8046	10.9045		7.37	305												0.41528	13.1283	16.1155	0.01604
37.8245	10.7526		7.375	329												0.41556	13.1283	16.0585	0.01604
37.8445	10.9204		7.38	387												0.41583	13.1426	16.0834	0.01604
37.8644	10.9567		7.385	410												0.41611	13.1462	16.1708	0.01604
37.8844	10.6984		7.39	453												0.41639	13.1462	16.1494	0.01604
37.9043	10.6686		7.395	518												0.41667	13.1515	16.1173	0.01604
37.9243	10.9261		7.4	597												0.41694	13.1836	16.1102	0.01604
37.9442	10.8906		7.405	633												0.41722	13.1212	16.0959	0.01604
37.9641	10.4935		7.41	696												0.4175	13.1283	16.1708	0.01604
37.9841	10.6935		7.415	776												0.41778	13.1408	16.0977	0.01604
38.004	11.1714		7.42	800												0.41806	13.2175	16.1832	0.01604
38.024	11.6751		7.425	864												0.41833	13.164	16.1119	0.01604
38.0439	11.3298		7.43	892												0.41861	13.1836	16.1494	0.01604
38.0639	11.1131		7.435	910												0.41889	13.1515	16.1565	0.01604
38.0838	11.0976		7.44	979												0.41917	13.1872	16.169	0.01604
38.1038	11.3527		7.445	1056												0.41944	13.1372	16.1119	0.01604
38.1237	11.0404		7.45	1071												0.41972	13.1479	16.1298	0.01604
38.1437	10.8996		7.455	1075												0.42	13.1729	16.1119	0.01604
38.1636	10.9167		7.46	1053												0.42028	13.164	16.169	0.01604
38.1836	10.8955		7.465	1058												0.42056	13.1729	16.1458	0.01604
38.2035	10.6539		7.47	1140												0.42083	13.1355	16.0816	0.01604
38.2235	10.5849		7.475	1138												0.42111	13.1569	16.1013	0.01604
38.2434	10.9078		7.48	1109												0.42139	13.1765	16.1494	0.01604
38.2634	10.9853		7.485	1134												0.42167	13.1818	16.1636	0.01604
38.2833	11.2633		7.49	1056												0.42194	13.2175	16.1494	0.01604
38.3033	11.0404		7.495	1036												0.42222	13.1533	16.1298	0.01604
38.3232	11.4229		7.5	1003												0.4225	13.123	16.1209	0.01604
38.3432	10.8914		7.505	957												0.42278	13.1533	16.1369	0.01604
38.3631	10.9718		7.51	953												0.42306	13.1515	16.1316	0.01604
38.3831	10.2184		7.515	850												0.42333	13.1515	16.1013	0.01604
38.403	10.5898		7.52	827												0.42361	13.1783	16.1351	0.01604
38.423	10.7984		7.525	827												0.42389	13.1622	16.1405	0.01604
38.4429	11.262		7.53	755												0.42417	13.1586	16.1494	0.01604
38.4629	11.5763		7.535	664												0.42444	13.1622	16.0906	0.01604
38.4828	11.6751		7.54	629												0.42472	13.1533	16.0923	0.01604
38.5028	11.5045		7.545	572												0.425	13.1569	16.1298	0.01604
38.5227	11.1722		7.55	500												0.42528	13.1693	16.0959	0.01604
38.5427	11.642		7.555	492												0.42556	13.1515	16.1512	0.01604
38.5626	11.6204		7.56	403												0.42583	13.1729	16.1013	0.01604
38.5826	11.4224		7.565	379												0.42611	13.164	16.0977	0.01604
38.6025	11.6551		7.57	351												0.42639	13.1462	16.144	0.01604
38.6225	12.1351		7.575	313												0.42667	13.1372	16.1904	0.01604
38.6424	12.5678		7.58	281												0.42694	13.1569	16.1155	0.01604
38.6624	12.5282		7.585	251												0.42722	13.1426	16.1209	0.01604
38.6823	11.9412		7.59	192												0.4275	13.1586	16.1458	0.01604
38.7023	11.4678		7.595	175												0.42778	13.1159	16.1102	0.01604
38.7222	11.6841		7.6	159												0.42806	13.1212	16.1066	0.01604
38.7422	12.1465		7.605	121												0.42833	13.1622	16.1226	0.01604
38.7621	11.8674		7.61	111												0.42861	13.1872	16.103	0.01604
38.7821	11.6065		7.615	99												0.42889	13.1569	16.1173	0.01604
38.802	11.431		7.62	90												0.42917	13.1836	16.0834	0.01604
38.822	11.6971		7.625	88												0.42944	13.1372	16.1102	0.01604
38.8419	11.3465		7.63	68												0.42972	13.1266	16.1155	0.01604
38.8619	11.0824		7.635	50												0.43	13.1676	16.1119	0.01604
38.8818	10.8371		7.64	57												0.43028	13.1283	16.0977	0.01604
38.9018	11.2731		7.645	59												0.43056	13.1622	16.1298	0.01604
38.9217	11.5343		7.65	42												0.43083	13.1479	16.1262	0.01604
38.9417	11.9033		7.655	37												0.43111	13.1569	16.1601	0.01604
38.9616	11.789		7.66	46												0.43139	13.1533	16.1173	0.01604
38.9816	11.2865		7.665	38												0.43167	13.1586	16.1013	0.01604
39.0015	11.1518		7.67	45												0.43194	13.1586	16.1173	0.01604
39.0215	11.2429		7.675	40												0.43222	13.1515	16.0959	0.01604
39.0414	11.5841		7.68	24												0.4325	13.1586	16.0906	0.01604
39.0614	11.4286		7.685	31												0.43278	13.1408	16.1316	0.01604
39.0813	11.4963		7.69	35												0.43306	13.1176	16.1119	0.01604
39.1013	11.3592		7.695	34												0.43333	13.1569	16.0906	0.01604
39.1212	11.2257		7.7	34												0.43361	13.1515	16.1173	0.01604
39.1412	10.8718		7.705	37												0.43389	13.1266	16.1173	0.01604
39.1611	11.171		7.71	31												0.43417	13.1283	16.1298	0.01604
39.1811	11.5151		7.715	29												0.43444	13.1319	16.1226	0.01604
39.201	11.3657		7.72	23												0.43472	13.1462	16.1066	0.01604
39.221	11.0576		7.725	25												0.435	13.1586	16.1547	0.01604
39.2409	11.0657		7.73	22												0.43528	13.1729	16.1226	0.01604
39.2609	11.2686		7.735	34												0.43556	13.1515	16.1512	0.01604
39.2808	11.4494		7.74	25												0.43583	13.1586	16.103	0.01604
39.3008	11.7314		7.745	34												0.43611	13.1319	16.087	0.01604
39.3207	11.2894		7.75	30												0.43639	13.123	16.1119	0.01604
39.3407	10.7792		7.755	32												0.43667	13.1283	16.1458	0.01604
39.3606	10.6629		7.76	34												0.43694	13.1408	16.1102	0.01604
39.3806	11.4135		7.765	23												0.43722	13.1319	16.1298	0.01604
39.4005	12.049		7.77	30												0.4375	13.1765	16.1316	0.01604
39.4205	11.7665		7.775	35												0.43778	13.1283	16.1102	0.01604
39.4404	11.4518		7.78	33												0.43806	13.1515	16.0906	0.01604
39.4604	11.6951		7.785	26												0.43833	13.1212	16.0781	0.01604
39.4803	11.6661		7.79	28												0.43861	13.1783	16.1119	0.01604
39.5003	10.9914		7.795	39												0.43889	13.1783	16.0763	0.01604
39.5202	10.8396		7.8	31												0.43917	13.1176	16.1226	0.01604
39.5402	11.0306		7.805	26												0.43944	13.1818	16.1298	0.01604
39.5601	10.5808		7.81	21												0.43972	13.1586	16.1369	0.01604
39.5801	10.5792		7.815	32												0.44	13.1783	16.103	0.01604
39.6	10.7249		7.82	31												0.44028	13.164	16.1013	0.01604
39.62	10.8775		7.825	33												0.44056	13.1462	16.087	0.01604
39.6399	10.5478		7.83	31												0.44083	13.1783	16.0834	0.01604
39.6599	10.8049		7.835	23												0.44111	13.1765	16.103	0.01604
39.6798	10.8731		7.84	24												0.44139	13.1979	16.1458	0.01604
39.6998	11.1343		7.845	35												0.44167	13.1729	16.0763	0.01604
39.7197	10.9841		7.85	36												0.44194	13.1283	16.1119	0.01604
39.7397	10.9024		7.855	32												0.44222	13.1319	16.0923	0.01604
39.7596	10.7714		7.86	27												0.4425	13.1408	16.1547	0.01604
39.7796	10.5931		7.865	34												0.44278	13.1569	16.1262	0.01604
39.7995	10.2853		7.87	29												0.44306	13.1586	16.0959	0.01604
39.8195	10.5551		7.875	37												0.44333	13.1462	16.144	0.01604
39.8394	11.3192		7.88	30												0.44361	13.1622	16.1066	0.01604
39.8594	11.5914		7.885	33												0.44389	13.1462	16.0906	0.01604
39.8793	10.9543		7.89	23												0.44417	13.1569	16.0531	0.01604
39.8993	10.7645		7.895	30												0.44444	13.1479	16.169	0.01604
39.9192	10.4049		7.9	35												0.44472	13.1372	16.1565	0.01604
39.9391	10.4906		7.905	33												0.445	13.1569	16.0781	0.01604
39.9591	10.6069		7.91	28												0.44528	13.1693	16.1066	0.01604
39.979	11.26		7.915	26												0.44556	13.1569	16.0906	0.01604
39.999	11.1874		7.92	24												0.44583	13.1693	16.1226	0.01604
40.0189	10.9992		7.925	25												0.44611	13.1586	16.1173	0.01604
40.0389	10.7604		7.93	31												0.44639	13.1533	16.103	0.01604
40.0588	11.1637		7.935	31												0.44667	13.1462	16.1316	0.01604
40.0788	11.3163		7.94	35												0.44694	13.1479	16.1512	0.01604
40.0987	11.291		7.945	34												0.44722	13.1765	16.1119	0.01604
40.1187	10.6347		7.95	29												0.4475	13.1693	16.1512	0.01604
40.1386	10.7237		7.955	28												0.44778	13.1676	16.1298	0.01604
40.1586	10.7078		7.96	31												0.44806	13.1676	16.1351	0.01604
40.1785	10.9971		7.965	34												0.44833	13.1783	16.1298	0.01604
40.1985	10.8596		7.97	30												0.44861	13.1533	16.1262	0.01604
40.2184	10.8159		7.975	32												0.44889	13.1462	16.1066	0.01604
40.2384	10.8984		7.98	25												0.44917	13.1586	16.103	0.01604
40.2583	11.0914		7.985	25												0.44944	13.1515	16.1173	0.01604
40.2783	11.1245		7.99	30												0.44972	13.1676	16.1298	0.01604
40.2982	11.2351		7.995	36												0.45	13.1266	16.1351	0.01604
40.3182	11.1837		8	28												0.45028	13.1462	16.1066	0.01604
40.3381	11.122		8.005	21												0.45056	13.1533	16.1119	0.01604
40.3581	10.6559		8.01	18												0.45083	13.1266	16.103	0.01604
40.378	11.1865		8.015	23												0.45111	13.1408	16.103	0.01604
40.398	11.3416		8.02	33												0.45139	13.1676	16.1458	0.01604
40.4179	11.3396		8.025	35												0.45167	13.1765	16.1458	0.01604
40.4379	10.7367		8.03	33												0.45194	13.1925	16.1565	0.01604
40.4578	10.811		8.035	31												0.45222	13.1533	16.1298	0.01604
40.4778	11.0992		8.04	29												0.4525	13.1783	16.1565	0.01604
40.4977	11.2702		8.045	36												0.45278	13.1783	16.1708	0.01604
40.5177	10.9539		8.05	32												0.45306	13.164	16.1494	0.01604
40.5376	10.8416		8.055	31												0.45333	13.1729	16.1636	0.01604
40.5576	10.7645		8.06	37												0.45361	13.1693	16.1209	0.01604
40.5775	10.7469		8.065	38												0.45389	13.1569	16.1226	0.01604
40.5975	10.7457		8.07	30												0.45417	13.1693	16.1547	0.01604
40.6174	11.0673		8.075	34												0.45444	13.1408	16.1298	0.01604
40.6374	11.1906		8.08	30												0.45472	13.1676	16.1494	0.01604
40.6573	10.9249		8.085	39												0.455	13.1979	16.1458	0.01604
40.6773	10.6502		8.09	35												0.45528	13.1818	16.103	0.01604
40.6972	10.68		8.095	37												0.45556	13.164	16.1369	0.01604
40.7172	11.111		8.1	40												0.45583	13.164	16.0959	0.01604
40.7371	11.1665		8.105	39												0.45611	13.1622	16.1298	0.01604
40.7571	10.6747		8.11	36												0.45639	13.1123	16.0923	0.01604
40.777	10.5535		8.115	37												0.45667	13.1372	16.1173	0.01604
40.797	10.9126		8.12	40												0.45694	13.1462	16.1226	0.01604
40.8169	10.8339		8.125	39												0.45722	13.1515	16.1654	0.01604
40.8369	10.3029		8.13	47												0.4575	13.1426	16.1654	0.01604
40.8568	10.5559		8.135	39												0.45778	13.1462	16.1405	0.01604
40.8768	10.9694		8.14	53												0.45806	13.1783	16.0834	0.01604
40.8967	11.2808		8.145	53												0.45833	13.1533	16.185	0.01604
40.9167	11.0743		8.15	53												0.45861	13.164	16.1226	0.01604
40.9366	11.0792		8.155	79												0.45889	13.189	16.103	0.01604
40.9566	10.4159		8.16	81												0.45917	13.164	16.103	0.01604
40.9765	10.3812		8.165	84												0.45944	13.1569	16.0977	0.01604
40.9965	10.6216		8.17	80												0.45972	13.1783	16.1262	0.01604
41.0164	11.1094		8.175	87												0.46	13.1943	16.1636	0.01604
41.0364	10.902		8.18	85												0.46028	13.1569	16.1316	0.01604
41.0563	10.591		8.185	88												0.46056	13.1319	16.1351	0.01604
41.0763	10.5216		8.19	90												0.46083	13.1408	16.0923	0.01604
41.0962	10.6698		8.195	113												0.46111	13.123	16.1102	0.01604
41.1162	10.9792		8.2	121												0.46139	13.1515	16.1512	0.01604
41.1361	10.9294		8.205	125												0.46167	13.1622	16.1369	0.01604
41.1561	10.9967		8.21	115												0.46194	13.205	16.144	0.01604
41.176	10.602		8.215	132												0.46222	13.1818	16.0709	0.01604
41.196	10.6151		8.22	132												0.4625	13.1462	16.1351	0.01604
41.2159	10.6878		8.225	144												0.46278	13.1693	16.0923	0.01604
41.2359	10.8437		8.23	143												0.46306	13.1622	16.1351	0.01604
41.2558	10.8429		8.235	158												0.46333	13.1462	16.1761	0.01604
41.2758	10.8518		8.24	155												0.46361	13.1765	16.1209	0.01604
41.2957	10.8931		8.245	173												0.46389	13.1818	16.1351	0.01604
41.3157	11.1016		8.25	162												0.46417	13.164	16.1494	0.01604
41.3356	11.2241		8.255	177												0.46444	13.1569	16.1369	0.01604
41.3556	11.0963		8.26	173												0.46472	13.1355	16.1066	0.01604
41.3755	10.8547		8.265	150												0.465	13.164	16.1155	0.01604
41.3955	11.2861		8.27	160												0.46528	13.1729	16.1066	0.01604
41.4154	11.3122		8.275	165												0.46556	13.1533	16.0977	0.01604
41.4354	11.4245		8.28	153												0.46583	13.1765	16.185	0.01604
41.4553	11.1584		8.285	132												0.46611	13.1622	16.1565	0.01604
41.4753	11.0339		8.29	136												0.46639	13.1479	16.0923	0.01604
41.4952	10.7127		8.295	129												0.46667	13.1462	16.1316	0.01604
41.5152	10.9147		8.3	139												0.46694	13.1729	16.1102	0.01604
41.5351	11.0375		8.305	150												0.46722	13.1408	16.1298	0.01604
41.5551	10.9551		8.31	141												0.4675	13.1836	16.1066	0.01604
41.575	10.5874		8.315	109												0.46778	13.1266	16.1797	0.01604
41.595	10.7294		8.32	112												0.46806	13.1533	16.1458	0.01604
41.6149	10.9212		8.325	105												0.46833	13.164	16.0923	0.01604
41.6349	11.1947		8.33	105												0.46861	13.1676	16.1298	0.01604
41.6548	10.8204		8.335	101												0.46889	13.1319	16.0977	0.01604
41.6748	11.1269		8.34	90												0.46917	13.123	16.1512	0.01604
41.6947	10.8269		8.345	81												0.46944	13.1462	16.1155	0.01604
41.7147	10.9441		8.35	68												0.46972	13.1355	16.1209	0.01604
41.7346	10.6751		8.355	66												0.47	13.1622	16.1013	0.01604
41.7546	11.0265		8.36	62												0.47028	13.1765	16.0977	0.01604
41.7745	11.0555		8.365	60												0.47056	13.1533	16.1102	0.01604
41.7945	11.4086		8.37	51												0.47083	13.1426	16.1155	0.01604
41.8144	11.5967		8.375	52												0.47111	13.164	16.0959	0.01604
41.8344	11.5902		8.38	46												0.47139	13.1479	16.1102	0.01604
41.8543	11.4253		8.385	48												0.47167	13.1479	16.0959	0.01604
41.8743	11.3037		8.39	40												0.47194	13.1372	16.1351	0.01604
41.8942	11.1286		8.395	39												0.47222	13.1355	16.087	0.01604
41.9141	11.0298		8.4	41												0.4725	13.1676	16.1298	0.01604
41.9341	10.8702		8.405	32												0.47278	13.1515	16.0674	0.01604
41.954	10.7571		8.41	28												0.47306	13.1462	16.1547	0.01604
41.974	10.8376		8.415	28												0.47333	13.189	16.1565	0.01604
41.9939	10.8976		8.42	27												0.47361	13.1176	16.1494	0.01604
42.0139	11.1033		8.425	22												0.47389	13.1355	16.1066	0.01604
42.0338	11.0673		8.43	25												0.47417	13.1729	16.1761	0.01604
42.0538	10.8612		8.435	26												0.47444	13.1515	16.0674	0.01604
42.0737	10.5029		8.44	23												0.47472	13.1622	16.1226	0.01604
42.0937	10.3763		8.445	19												0.475	13.164	16.1226	0.01604
42.1136	10.6392		8.45	27												0.47528	13.1533	16.1494	0.01604
42.1336	10.7947		8.455	27												0.47556	13.1622	16.103	0.01604
42.1535	11.1686		8.46	24												0.47583	13.1319	16.0977	0.01604
42.1735	11.2567		8.465	27												0.47611	13.1283	16.1155	0.01604
42.1934	10.9714		8.47	20												0.47639	13.1479	16.1565	0.01604
42.2134	10.7065		8.475	26												0.47667	13.1408	16.1316	0.01604
42.2333	10.7241		8.48	20												0.47694	13.1266	16.169	0.01604
42.2533	10.9914		8.485	22												0.47722	13.1426	16.1636	0.01604
42.2732	10.6669		8.49	31												0.4775	13.1479	16.1351	0.01604
42.2932	10.8939		8.495	29												0.47778	13.1355	16.1066	0.01604
42.3131	11.0343		8.5	25												0.47806	13.1569	16.1369	0.01604
42.3331	11.5457		8.505	23												0.47833	13.164	16.1316	0.01604
42.353	11.1347		8.51	17												0.47861	13.1515	16.1173	0.01604
42.373	10.6865		8.515	15												0.47889	13.1515	16.1351	0.01604
42.3929	10.4588		8.52	17												0.47917	13.164	16.1066	0.01604
42.4129	10.5224		8.525	24												0.47944	13.1372	16.0977	0.01604
42.4328	10.5726		8.53	14												0.47972	13.1515	16.0906	0.01604
42.4528	10.4629		8.535	12												0.48	13.1123	16.0977	0.01604
42.4727	10.7326		8.54	17												0.48028	13.1355	16.0959	0.01604
42.4927	10.642		8.545	27												0.48056	13.1355	16.1119	0.01604
42.5126	10.7984		8.55	18												0.48083	13.1372	16.1226	0.01604
42.5326	10.9078		8.555	19												0.48111	13.1408	16.1316	0.01604
42.5525	10.5637		8.56	18												0.48139	13.1693	16.1119	0.01604
42.5725	10.6706		8.565	21												0.48167	13.164	16.1066	0.01604
42.5924	11.22		8.57	22												0.48194	13.1462	16.1458	0.01604
42.6124	11.9792		8.575	24												0.48222	13.1693	16.1298	0.01604
42.6323	11.4575		8.58	21												0.4825	13.1283	16.1547	0.01604
42.6523	11.0033		8.585	20												0.48278	13.1283	16.1298	0.01604
42.6722	10.9939		8.59	29												0.48306	13.1693	16.144	0.01604
42.6922	11.5833		8.595	26												0.48333	13.1569	16.1761	0.01604
42.7121	11.6131		8.6	26												0.48361	13.1372	16.1797	0.01604
42.7321	11.089		8.605	21												0.48389	13.1479	16.0977	0.01604
42.752	10.6861		8.61	16												0.48417	13.1479	16.1155	0.01604
42.772	10.5037		8.615	19												0.48444	13.1355	16.1565	0.01604
42.7919	10.3939		8.62	23												0.48472	13.1426	16.1013	0.01604
42.8119	10.2694		8.625	23												0.485	13.164	16.0977	0.01604
42.8318	10.609		8.63	25												0.48528	13.1479	16.1743	0.01604
42.8518	10.958		8.635	28												0.48556	13.1515	16.103	0.01604
42.8717	10.9992		8.64	18												0.48583	13.1355	16.1173	0.01604
42.8917	10.7661		8.645	16												0.48611	13.1533	16.0674	0.01604
42.9116	10.5898		8.65	19												0.48639	13.1355	16.1512	0.01604
42.9316	10.6225		8.655	26												0.48667	13.1266	16.1226	0.01604
42.9515	10.8057		8.66	20												0.48694	13.1479	16.1173	0.01604
42.9715	11.2669		8.665	23												0.48722	13.1586	16.1155	0.01604
42.9914	11.391		8.67	22												0.4875	13.1765	16.1512	0.01604
43.0114	11.5045		8.675	24												0.48778	13.164	16.103	0.01604
43.0313	11.4392		8.68	26												0.48806	13.1622	16.1173	0.01604
43.0513	11.3722		8.685	20												0.48833	13.1319	16.103	0.01604
43.0712	11.0437		8.69	22												0.48861	13.123	16.1405	0.01604
43.0912	11.1371		8.695	18												0.48889	13.1676	16.0977	0.01604
43.1111	11.5522		8.7	20												0.48917	13.1283	16.1298	0.01604
43.1311	11.4988		8.705	23												0.48944	13.1408	16.1547	0.01604
43.151	11.4886		8.71	31												0.48972	13.1622	16.2242	0.01604
43.171	11.3894		8.715	20												0.49	13.1729	16.1119	0.01604
43.1909	11.7935		8.72	22												0.49028	13.1319	16.1226	0.01604
43.2109	11.331		8.725	21												0.49056	13.1355	16.1316	0.01604
43.2308	11.2429		8.73	19												0.49083	13.1426	16.1494	0.01604
43.2508	11.14		8.735	20												0.49111	13.1159	16.1209	0.01604
43.2707	11.558		8.74	17												0.49139	13.1462	16.0567	0.01604
43.2907	11.5171		8.745	30												0.49167	13.123	16.1262	0.01604
43.3106	11.5024		8.75	20												0.49194	13.1479	16.144	0.01604
43.3306	11.2927		8.755	19												0.49222	13.1355	16.1351	0.01604
43.3505	11.3535		8.76	24												0.4925	13.1426	16.103	0.01604
43.3705	11.3714		8.765	26												0.49278	13.1283	16.1209	0.01604
43.3904	11.2225		8.77	21												0.49306	13.1533	16.0638	0.01604
43.4104	10.7245		8.775	17												0.49333	13.1319	16.1155	0.01604
43.4303	10.882		8.78	16												0.49361	13.1159	16.0959	0.01604
43.4503	10.8314		8.785	19												0.49389	13.1123	16.1155	0.01604
43.4702	10.6535		8.79	23												0.49417	13.1283	16.1066	0.01604
43.4902	10.682		8.795	20												0.49444	13.1462	16.1066	0.01604
43.5101	10.8567		8.8	22												0.49472	13.1836	16.1226	0.01604
43.5301	10.7906		8.805	20												0.495	13.1765	16.1316	0.01604
43.55	10.6469		8.81	21												0.49528	13.1408	16.1173	0.01604
43.57	11.018		8.815	21												0.49556	13.1836	16.0977	0.01604
43.5899	10.969		8.82	17												0.49583	13.1586	16.1066	0.01604
43.6099	10.7616		8.825	22												0.49611	13.1426	16.1209	0.01604
43.6298	10.6629		8.83	18												0.49639	13.1372	16.0834	0.01604
43.6498	10.9478		8.835	20												0.49667	13.1569	16.1209	0.01604
43.6697	10.8869		8.84	24												0.49694	13.1283	16.1209	0.01604
43.6897	11.0865		8.845	14												0.49722	13.1479	16.0709	0.01604
43.7096	11.0425		8.85	26												0.4975	13.1212	16.1013	0.01604
43.7296	10.9049		8.855	23												0.49778	13.1372	16.1708	0.01604
43.7495	10.3082		8.86	15												0.49806	13.1533	16.1066	0.01604
43.7695	10.7033		8.865	19												0.49833	13.1569	16.1102	0.01604
43.7894	11.0792		8.87	20												0.49861	13.1176	16.0959	0.01604
43.8094	11.1702		8.875	18												0.49889	13.1569	16.0923	0.01604
43.8293	10.8984		8.88	24												0.49917	13.0945	16.087	0.01604
43.8493	10.962		8.885	23												0.49944	13.1426	16.0959	0.01604
43.8692	11.2629		8.89	20												0.49972	13.1729	16.1102	0.01604
43.8892	11.3678		8.895	20												0.5	13.1283	16.185	0.01604
43.9091	10.8943		8.9	21												0.50028	13.1515	16.1316	0.01604
43.929	10.329		8.905	26												0.50056	13.1408	16.1405	0.01604
43.949	10.2269		8.91	25												0.50083	13.1533	16.087	0.01604
43.9689	10.6967		8.915	19												0.50111	13.1479	16.1369	0.01604
43.9889	10.6776		8.92	27												0.50139	13.1479	16.1298	0.01604
44.0088	10.8502		8.925	23												0.50167	13.1266	16.1547	0.01604
44.0288	10.6249		8.93	20												0.50194	13.1426	16.1262	0.01604
44.0487	10.7065		8.935	18												0.50222	13.1426	16.1013	0.01604
44.0687	10.9669		8.94	20												0.5025	13.1176	16.1209	0.01604
44.0886	11.2196		8.945	17												0.50278	13.1319	16.169	0.01604
44.1086	10.8453		8.95	19												0.50306	13.1479	16.1119	0.01604
44.1285	10.6053		8.955	18												0.50333	13.0998	16.1013	0.01604
44.1485	11.0478		8.96	19												0.50361	13.1266	16.1226	0.01604
44.1684	11.0649		8.965	15												0.50389	13.1176	16.0906	0.01604
44.1884	11.0327		8.97	15												0.50417	13.1319	16.0781	0.01604
44.2083	10.8674		8.975	21												0.50444	13.1283	16.103	0.01604
44.2283	10.6604		8.98	18												0.50472	13.1408	16.103	0.01604
44.2482	10.3857		8.985	21												0.505	13.1319	16.0709	0.01604
44.2682	10.5633		8.99	23												0.50528	13.1319	16.1316	0.01604
44.2881	11.062		8.995	26												0.50556	13.1319	16.1102	0.01604
44.3081	11.0861		9	28												0.50583	13.1569	16.1226	0.01604
44.328	10.9053		9.005	18												0.50611	13.1515	16.0977	0.01604
44.348	10.5551		9.01	21												0.50639	13.0963	16.0709	0.01604
44.3679	10.4216		9.015	21												0.50667	13.1479	16.0781	0.01604
44.3879	11.0637		9.02	18												0.50694	13.1372	16.1102	0.01604
44.4078	11.3053		9.025	29												0.50722	13.1372	16.0709	0.01604
44.4278	11.4555		9.03	21												0.5075	13.0856	16.1494	0.01604
44.4477	11.1147		9.035	22												0.50778	13.1372	16.1636	0.01604
44.4677	11.2927		9.04	18												0.50806	13.1123	16.0763	0.01604
44.4876	11.0298		9.045	18												0.50833	13.123	16.0959	0.01604
44.5076	11.5906		9.05	15												0.50861	13.1533	16.0763	0.01604
44.5275	11.6637		9.055	18												0.50889	13.1515	16.0816	0.01604
44.5475	11.7825		9.06	18												0.50917	13.123	16.0763	0.01604
44.5674	11.689		9.065	14												0.50944	13.1515	16.0834	0.01604
44.5874	12.0453		9.07	17												0.50972	13.1266	16.062	0.01604
44.6073	11.8355		9.075	26												0.51	13.1426	16.1494	0.01604
44.6273	11.809		9.08	25												0.51028	13.1123	16.1226	0.01604
44.6472	11.9102		9.085	20												0.51056	13.123	16.0638	0.01604
44.6672	11.9988		9.09	17												0.51083	13.1355	16.0959	0.01604
44.6871	11.5596		9.095	20												0.51111	13.1372	16.0906	0.01604
44.7071	11.329		9.1	14												0.51139	13.1818	16.144	0.01604
44.727	11.449		9.105	22												0.51167	13.1283	16.0781	0.01604
44.747	11.5286		9.11	14												0.51194	13.1283	16.1066	0.01604
44.7669	11.2212		9.115	17												0.51222	13.1462	16.0834	0.01604
44.7869	11.3857		9.12	17												0.5125	13.1693	16.0906	0.01604
44.8068	11.7155		9.125	24												0.51278	13.1765	16.1013	0.01604
44.8268	11.3702		9.13	22												0.51306	13.1586	16.0727	0.01604
44.8467	10.8669		9.135	18												0.51333	13.1372	16.0923	0.01604
44.8667	10.9049		9.14	15												0.51361	13.1622	16.0513	0.01604
44.8866	11.2445		9.145	26												0.51389	13.1426	16.0834	0.01604
44.9066	10.9461		9.15	13												0.51417	13.1319	16.0923	0.01604
44.9265	10.9494		9.155	11												0.51444	13.1693	16.0709	0.01604
44.9465	11.3012		9.16	21												0.51472	13.164	16.1013	0.01604
44.9664	11.1326		9.165	20												0.515	13.1622	16.1066	0.01604
44.9864	10.5469		9.17	18												0.51528	13.164	16.1351	0.01604
45.0063	10.5094		9.175	10												0.51556	13.1479	16.1458	0.01604
45.0263	10.4584		9.18	22												0.51583	13.1462	16.1351	0.01604
45.0462	10.3555		9.185	20												0.51611	13.1479	16.0727	0.01604
45.0662	10.5849		9.19	22												0.51639	13.1479	16.1102	0.01604
45.0861	11.2449		9.195	18												0.51667	13.1586	16.1013	0.01604
45.1061	11.0392		9.2	13												0.51694	13.1212	16.0959	0.01604
45.126	10.8212		9.205	19												0.51722	13.1052	16.1209	0.01604
45.146	10.5257		9.21	17												0.5175	13.1176	16.1119	0.01604
45.1659	10.4139		9.215	14												0.51778	13.1266	16.0977	0.01604
45.1859	10.6196		9.22	16												0.51806	13.1319	16.0763	0.01604
45.2058	10.6698		9.225	22												0.51833	13.1319	16.0709	0.01604
45.2258	10.7008		9.23	10												0.51861	13.1159	16.1262	0.01604
45.2457	10.3167		9.235	15												0.51889	13.164	16.1565	0.01604
45.2657	10.5094		9.24	19												0.51917	13.1319	16.1209	0.01604
45.2856	10.7192		9.245	23												0.51944	13.1372	16.1102	0.01604
45.3056	11.0551		9.25	16												0.51972	13.1319	16.0977	0.01604
45.3255	11.3155		9.255	17												0.52	13.1479	16.0781	0.01604
45.3455	11.1106		9.26	20												0.52028	13.1105	16.0371	0.01604
45.3654	11.0963		9.265	17												0.52056	13.1372	16.087	0.01604
45.3854	10.951		9.27	17												0.52083	13.1408	16.1102	0.01604
45.4053	10.8367		9.275	17												0.52111	13.123	16.0906	0.01604
45.4253	10.6347		9.28	14												0.52139	13.1586	16.1226	0.01604
45.4452	10.702		9.285	17												0.52167	13.1426	16.1173	0.01604
45.4652	11.0939		9.29	14												0.52194	13.1016	16.1512	0.01604
45.4851	10.7376		9.295	16												0.52222	13.1355	16.1565	0.01604
45.5051	10.8282		9.3	23												0.5225	13.1408	16.0531	0.01604
45.525	10.762		9.305	16												0.52278	13.1479	16.1155	0.01604
45.545	11.0539		9.31	14												0.52306	13.1052	16.0709	0.01604
45.5649	10.96		9.315	15												0.52333	13.1462	16.0834	0.01604
45.5849	10.9829		9.32	17												0.52361	13.1586	16.1298	0.01604
45.6048	10.8555		9.325	21												0.52389	13.1408	16.087	0.01604
45.6248	10.9094		9.33	23												0.52417	13.1176	16.0977	0.01604
45.6447	11.1596		9.335	11												0.52444	13.0802	16.1013	0.01604
45.6647	11.418		9.34	18												0.52472	13.1212	16.087	0.01604
45.6846	11.4739		9.345	14												0.525	13.1426	16.1155	0.01604
45.7046	11.4408		9.35	24												0.52528	13.1408	16.1066	0.01604
45.7245	11.2604		9.355	21												0.52556	13.1283	16.0923	0.01604
45.7445	11.3326		9.36	16												0.52583	13.1176	16.0923	0.01604
45.7644	11.5286		9.365	20												0.52611	13.123	16.1119	0.01604
45.7844	11.6665		9.37	19												0.52639	13.1319	16.1066	0.01604
45.8043	11.5224		9.375	17												0.52667	13.0963	16.1601	0.01604
45.8243	11.4114		9.38	23												0.52694	13.1123	16.1298	0.01604
45.8442	11.3702		9.385	21												0.52722	13.1283	16.1298	0.01604
45.8642	10.8318		9.39	17												0.5275	13.1586	16.1013	0.01604
45.8841	10.9988		9.395	20												0.52778	13.1479	16.0781	0.01604
45.904	11.2522		9.4	25												0.52806	13.1462	16.1173	0.01604
45.924	11.6331		9.405	25												0.52833	13.1355	16.1226	0.01604
45.9439	11.2494		9.41	21												0.52861	13.1283	16.1565	0.01604
45.9639	11.1714		9.415	20												0.52889	13.1569	16.1298	0.01604
45.9838	10.6669		9.42	16												0.52917	13.1016	16.1102	0.01604
46.0038	10.5649		9.425	20												0.52944	13.1266	16.1013	0.01604
46.0237	10.62		9.43	20												0.52972	13.1693	16.1351	0.01604
46.0437	10.9882		9.435	18												0.53	13.1176	16.0781	0.01604
46.0636	11.0282		9.44	15												0.53028	13.1515	16.1298	0.01604
46.0836	11.1865		9.445	15												0.53056	13.1266	16.1173	0.01604
46.1035	11.2188		9.45	13												0.53083	13.1408	16.1369	0.01604
46.1235	11.002		9.455	17												0.53111	13.1319	16.1066	0.01604
46.1434	10.9955		9.46	17												0.53139	13.0909	16.0727	0.01604
46.1634	11.0188		9.465	14												0.53167	13.1693	16.1226	0.01604
46.1833	11.0425		9.47	21												0.53194	13.1283	16.0923	0.01604
46.2033	10.5327		9.475	12												0.53222	13.1765	16.0834	0.01604
46.2232	10.8212		9.48	18												0.5325	13.164	16.0977	0.01604
46.2432	10.9816		9.485	23												0.53278	13.1212	16.0923	0.01604
46.2631	11.1824		9.49	30												0.53306	13.123	16.0763	0.01604
46.2831	10.8784		9.495	17												0.53333	13.1212	16.1066	0.01604
46.303	10.6722		9.5	18												0.53361	13.1426	16.0906	0.01604
46.323	10.5861		9.505	16												0.53389	13.1212	16.1102	0.01604
46.3429	10.9514		9.51	19												0.53417	13.0963	16.0763	0.01604
46.3629	11.3739		9.515	13												0.53444	13.1176	16.0959	0.01604
46.3828	11.202		9.52	14												0.53472	13.1319	16.0923	0.01604
46.4028	10.8833		9.525	26												0.535	13.082	16.1173	0.01604
46.4227	10.7204		9.53	21												0.53528	13.123	16.1351	0.01604
46.4427	10.9804		9.535	19												0.53556	13.0873	16.1226	0.01604
46.4626	10.9449		9.54	20												0.53583	13.1266	16.1458	0.01604
46.4826	10.7245		9.545	20												0.53611	13.1372	16.0906	0.01604
46.5025	10.3351		9.55	22												0.53639	13.1372	16.1298	0.01604
46.5225	10.4135		9.555	22												0.53667	13.1283	16.1173	0.01604
46.5424	10.7706		9.56	15												0.53694	13.1266	16.0906	0.01604
46.5624	11.1812		9.565	19												0.53722	13.1515	16.0906	0.01604
46.5823	11.1331		9.57	14												0.5375	13.1159	16.1547	0.01604
46.6023	11.0282		9.575	22												0.53778	13.1283	16.0977	0.01604
46.6222	10.7857		9.58	19												0.53806	13.1123	16.1066	0.01604
46.6422	10.8649		9.585	14												0.53833	13.1212	16.103	0.01604
46.6621	10.6882		9.59	16												0.53861	13.1426	16.1013	0.01604
46.6821	10.7922		9.595	19												0.53889	13.1266	16.0567	0.01604
46.702	11.0033		9.6	13												0.53917	13.1176	16.0371	0.01604
46.722	11.418		9.605	13												0.53944	13.0909	16.087	0.01604
46.7419	11.2049		9.61	18												0.53972	13.1123	16.1316	0.01604
46.7619	10.9584		9.615	20												0.54	13.1176	16.0906	0.01604
46.7818	10.9037		9.62	14												0.54028	13.1069	16.1565	0.01604
46.8018	11.0375		9.625	12												0.54056	13.1408	16.0763	0.01604
46.8217	10.8114		9.63	16												0.54083	13.1622	16.0959	0.01604
46.8417	10.8302		9.635	22												0.54111	13.1515	16.0923	0.01604
46.8616	10.9086		9.64	18												0.54139	13.1159	16.0513	0.01604
46.8816	10.8551		9.645	13												0.54167	13.1515	16.1119	0.01604
46.9015	10.8878		9.65	13												0.54194	13.1319	16.087	0.01604
46.9215	10.9449		9.655	16												0.54222	13.1283	16.103	0.01604
46.9414	11.0824		9.66	20												0.5425	13.1159	16.087	0.01604
46.9614	10.9253		9.665	16												0.54278	13.123	16.1209	0.01604
46.9813	10.7135		9.67	20												0.54306	13.1212	16.103	0.01604
47.0013	10.4633		9.675	18												0.54333	13.1283	16.1458	0.01604
47.0212	10.6718		9.68	19												0.54361	13.1408	16.0923	0.01604
47.0412	11.0327		9.685	20												0.54389	13.1159	16.0763	0.01604
47.0611	11.0482		9.69	14												0.54417	13.1283	16.1066	0.01604
47.0811	11.1498		9.695	19												0.54444	13.1515	16.1601	0.01604
47.101	11		9.7	15												0.54472	13.1176	16.0727	0.01604
47.121	10.8237		9.705	17												0.545	13.1372	16.1565	0.01604
47.1409	10.678		9.71	23												0.54528	13.1408	16.1066	0.01604
47.1609	10.9816		9.715	23												0.54556	13.1176	16.1262	0.01604
47.1808	11.0567		9.72	16												0.54583	13.1426	16.0959	0.01604
47.2008	11.0343		9.725	18												0.54611	13.1783	16.0816	0.01604
47.2207	11.0429		9.73	18												0.54639	13.1266	16.1102	0.01604
47.2407	10.9592		9.735	10												0.54667	13.1052	16.0906	0.01604
47.2606	11.1106		9.74	23												0.54694	13.1283	16.0834	0.01604
47.2806	10.8837		9.745	12												0.54722	13.123	16.1316	0.01604
47.3005	10.9224		9.75	13												0.5475	13.1212	16.1405	0.01604
47.3205	11.1094		9.755	21												0.54778	13.1355	16.1262	0.01604
47.3404	11.3347		9.76	12												0.54806	13.1159	16.0834	0.01604
47.3604	10.9155		9.765	20												0.54833	13.0998	16.1119	0.01604
47.3803	10.8351		9.77	10												0.54861	13.1105	16.0567	0.01604
47.4003	11.2788		9.775	16												0.54889	13.1159	16.103	0.01604
47.4202	11.0024		9.78	16												0.54917	13.1266	16.1119	0.01604
47.4402	11.2102		9.785	23												0.54944	13.1533	16.0674	0.01604
47.4601	10.8976		9.79	20												0.54972	13.1372	16.1316	0.01604
47.4801	10.8816		9.795	14												0.55	13.0963	16.1316	0.01604
47.5	10.3118		9.8	12												0.55028	13.1515	16.1226	0.01604
47.52	10.262		9.805	19												0.55056	13.1266	16.0977	0.01604
47.5399	11.0445		9.81	16												0.55083	13.1586	16.0816	0.01604
47.5599	11.0322		9.815	16												0.55111	13.1283	16.0763	0.01604
47.5798	11.0771		9.82	14												0.55139	13.1372	16.0781	0.01604
47.5998	10.8743		9.825	13												0.55167	13.1052	16.0834	0.01604
47.6197	10.5596		9.83	23												0.55194	13.1355	16.0727	0.01604
47.6397	10.1078		9.835	15												0.55222	13.1515	16.0763	0.01604
47.6596	11.0085		9.84	22												0.5525	13.1283	16.0513	0.01604
47.6796	10.9122		9.845	15												0.55278	13.1283	16.0674	0.01604
47.6995	10.9612		9.85	12												0.55306	13.1426	16.0906	0.01604
47.7195	10.8555		9.855	20												0.55333	13.1283	16.087	0.01604
47.7394	11.0984		9.86	17												0.55361	13.1355	16.0709	0.01604
47.7594	11.3592		9.865	14												0.55389	13.1355	16.0424	0.01604
47.7793	11.2992		9.87	19												0.55417	13.1159	16.062	0.01604
47.7993	10.9755		9.875	15												0.55444	13.1159	16.0478	0.01604
47.8192	10.9682		9.88	14												0.55472	13.1159	16.0709	0.01604
[truncated: 34,128 more rows]

## Sheet: Fig. 4
Fig. 4a														Fig. 4b				Fig. 4c				Fig. 4d
X-axis	Y-axis(LDH/Ni/eu@nfOP-Light)	Y-axis(LDH/Ni/eu@nfOP-Dark)	Y-axis(1 day-Light)	Y-axis(1 day-Dark)	Y-axis(2 day-Light)	Y-axis(2 day-Dark)	Y-axis(3 day-Light)	Y-axis(3 day-Dark)	Y-axis(4 day-Light)	Y-axis(4 day-Dark)	Y-axis(5 day-Light)	Y-axis(5 day-Dark)		X-axis	Y-axis(Sulfite oxidation)	Y-axis(Water oxidation)		X-axis	Y-axis(UV + Vis)	Y-axis(Vis)		X-axis	Y-axis(UV + Vis)	Y-axis(Vis)
E (V vs. RHE)	J (mA cm-2)	J (mA cm-2)	J (mA cm-2)	J (mA cm-2)	J (mA cm-2)	J (mA cm-2)	J (mA cm-2)	J (mA cm-2)	J (mA cm-2)	J (mA cm-2)	J (mA cm-2)	J (mA cm-2)		Time (h)	Normalized J	Normalized J		Time (h)	Normalized J	Normalized J		Time (h)	Normalized PCE of OPVs	Normalized PCE of OPVs
0.12312	-0.36079	-0.334	-0.49474	-0.60726	-0.1536	-0.68585	-0.47509	-0.37329	-0.36793	-0.40543	-0.36793	-0.32863		0.000277778	1.00024	1		0.000277778	1	1		0	1	1
0.12812	-0.21254	-0.32149	-0.25183	-0.55904	-0.08216	-0.62869	-0.21432	-0.32328	-0.21969	-0.34292	-0.22326	-0.29112		0.000555556	1.00158	0.99987		0.000555556	0.99987	0.99709		1	0.84028	0.93659
0.13312	-0.15717	-0.30541	-0.18218	-0.52688	-0.05715	-0.58761	-0.16432	-0.30184	-0.16074	-0.32506	-0.16253	-0.28577		0.000833333	1.00061	1.00146		0.000833333	1.00146	0.99483		2	0.77224	0.90758
0.13812	-0.12323	-0.28934	-0.13574	-0.49831	-0.04286	-0.5376	-0.13038	-0.2697	-0.12681	-0.30184	-0.13038	-0.26612		0.00111	0.99793	1.0053		0.00111	1.0053	0.99661		3	0.72679	0.88555
0.14312	-0.10359	-0.27505	-0.11253	-0.46795	-0.03572	-0.50903	-0.10716	-0.25362	-0.10538	-0.28399	-0.10716	-0.25183		0.00139	0.99988	1.00438		0.00139	1.00438	0.99661		4	0.69283	0.86925
0.14812	-0.0893	-0.25005	-0.09644	-0.44294	-0.03036	-0.47152	-0.09287	-0.24112	-0.09109	-0.2697	-0.09287	-0.24112		0.00167	0.99988	1.0053		0.00167	1.0053	0.99693		5	0.66624	0.85725
0.15312	-0.07859	-0.23397	-0.08394	-0.41794	-0.02679	-0.44294	-0.08037	-0.2304	-0.07859	-0.25541	-0.08037	-0.2304		0.00194	0.99696	1.00477		0.00194	1.00477	0.99968		6	0.64093	0.84793
0.15812	-0.07144	-0.22504	-0.07502	-0.40008	-0.02322	-0.3965	-0.07144	-0.22147	-0.06965	-0.24291	-0.07323	-0.22147		0.00222	1.00037	1.00146		0.00222	1.00146	0.99935		7	0.62414	0.84023
0.16312	-0.0643	-0.2179	-0.06787	-0.38221	-0.02144	-0.36971	-0.0643	-0.21254	-0.0643	-0.23219	-0.06608	-0.21254		0.0025	0.99696	1.00252		0.0025	1.00252	0.99612		8	0.61046	0.83253
0.16812	-0.05894	-0.21075	-0.06073	-0.36971	-0.01965	-0.3465	-0.05894	-0.2054	-0.05894	-0.22147	-0.06073	-0.2054		0.00278	0.99696	1.00278		0.00278	1.00278	0.99758		9	0.59858	0.825
0.17312	-0.05358	-0.20361	-0.05715	-0.35364	-0.01786	-0.31792	-0.05358	-0.19825	-0.05358	-0.21254	-0.05715	-0.19825		0.00306	0.99598	1.00106		0.00306	1.00106	0.99741		10	0.58657	0.8216
0.17812	-0.05001	-0.19647	-0.0518	-0.33935	-0.01607	-0.30363	-0.05001	-0.1929	-0.05001	-0.20361	-0.0518	-0.1929		0.00333	0.99635	0.9992		0.00333	0.9992	0.99531
0.18312	-0.04644	-0.18933	-0.04823	-0.32506	-0.01607	-0.28934	-0.04644	-0.18753	-0.04644	-0.19825	-0.05001	-0.18753		0.00361	0.99817	1		0.00361	1	0.99564
0.18812	-0.04465	-0.17503	-0.04465	-0.31256	-0.01429	-0.27862	-0.04286	-0.18218	-0.04286	-0.19111	-0.04644	-0.18218		0.00389	0.9972	1.00186		0.00389	1.00186	0.99741
0.19312	-0.04108	-0.16968	-0.04286	-0.30184	-0.01429	-0.26791	-0.04108	-0.17861	-0.04108	-0.18575	-0.04286	-0.17682		0.00417	0.99488	0.99987		0.00417	0.99987	0.99709
0.19812	-0.03929	-0.16432	-0.03929	-0.29112	-0.0125	-0.25362	-0.03751	-0.17325	-0.03751	-0.18039	-0.04108	-0.17146		0.00444	0.99294	1.00292		0.00444	1.00292	0.99741
0.20312	-0.03751	-0.15896	-0.03751	-0.28042	-0.0125	-0.24112	-0.03572	-0.16968	-0.03572	-0.17503	-0.03929	-0.16789		0.00472	0.99184	0.99814		0.00472	0.99814	0.99612
0.20812	-0.03572	-0.15539	-0.03572	-0.2697	-0.01072	-0.22862	-0.03394	-0.16432	-0.03394	-0.17146	-0.03572	-0.16432		0.005	0.99696	1.00318		0.005	1.00318	0.99741
0.21312	-0.03394	-0.15003	-0.03394	-0.25898	-0.01072	-0.21254	-0.03214	-0.16074	-0.03214	-0.16789	-0.03572	-0.16074		0.00528	0.99817	0.99894		0.00528	0.99894	0.99661
0.21812	-0.03214	-0.14467	-0.03214	-0.25005	-0.01072	-0.2054	-0.03036	-0.15717	-0.03214	-0.16253	-0.03214	-0.15717		0.00556	0.99635	0.99881		0.00556	0.99881	1.00145
0.22312	-0.03036	-0.13932	-0.03036	-0.23397	-0.01072	-0.19825	-0.02858	-0.15539	-0.03036	-0.15896	-0.03214	-0.1536		0.00583	0.99586	1.00146		0.00583	1.00146	0.99644
0.22812	-0.02858	-0.13395	-0.02858	-0.22504	-0.00893	-0.19111	-0.02679	-0.15182	-0.02858	-0.15539	-0.03036	-0.15003		0.00611	0.99683	1.00252		0.00611	1.00252	0.99612
0.23312	-0.02858	-0.12503	-0.02858	-0.21969	-0.00893	-0.17861	-0.02679	-0.14824	-0.02679	-0.1536	-0.02858	-0.14645		0.00639	0.99562	1.00292		0.00639	1.00292	1
0.23812	-0.02679	-0.12145	-0.02679	-0.21254	-0.00893	-0.17325	-0.02501	-0.14467	-0.02679	-0.15003	-0.02858	-0.14289		0.00667	0.99184	0.99987		0.00667	0.99987	0.99741
0.24312	-0.02679	-0.11966	-0.02501	-0.2054	-0.00893	-0.16789	-0.02322	-0.1411	-0.02501	-0.14645	-0.02679	-0.1411		0.00694	0.99488	0.99854		0.00694	0.99854	0.99709
0.24812	-0.02501	-0.11609	-0.02501	-0.20182	-0.00715	-0.16432	-0.02322	-0.13932	-0.02501	-0.14289	-0.02501	-0.13753		0.00722	0.99696	1.00146		0.00722	1.00146	0.99612
0.25312	-0.02501	-0.11431	-0.02322	-0.19468	-0.00715	-0.16074	-0.02144	-0.13753	-0.02322	-0.1411	-0.02501	-0.13574		0.0075	0.99696	1.00106		0.0075	1.00106	0.99822
0.25812	-0.02322	-0.11253	-0.02322	-0.19111	-0.00715	-0.15717	-0.02144	-0.13395	-0.02144	-0.13753	-0.02322	-0.13395		0.00778	0.9916	1.00186		0.00778	1.00186	0.99693
0.26312	-0.02322	-0.10895	-0.02144	-0.18575	-0.00715	-0.1536	-0.01965	-0.13217	-0.02144	-0.13574	-0.02322	-0.13038		0.00806	0.98758	0.9996		0.00806	0.9996	0.99693
0.26812	-0.02144	-0.10716	-0.02144	-0.18039	-0.00715	-0.15003	-0.01965	-0.1286	-0.02144	-0.13395	-0.02144	-0.1286		0.00833	0.99062	1.00292		0.00833	1.00292	0.99434
0.27312	-0.02144	-0.10538	-0.01965	-0.17503	-0.00715	-0.14645	-0.01786	-0.12681	-0.01965	-0.13038	-0.02144	-0.12503		0.00861	0.98989	0.9996		0.00861	0.9996	0.99887
0.27812	-0.02144	-0.10359	-0.01965	-0.16611	-0.00715	-0.14467	-0.01786	-0.12503	-0.01965	-0.1286	-0.01965	-0.12323		0.00889	0.99294	1.00066		0.00889	1.00066	0.99741
0.28312	-0.01965	-0.10181	-0.01965	-0.15896	-0.00535	-0.1411	-0.01786	-0.12323	-0.01786	-0.12681	-0.01965	-0.12145		0.00917	0.99257	1.00093		0.00917	1.00093	0.9979
0.28812	-0.01965	-0.10002	-0.01786	-0.1536	-0.00535	-0.13932	-0.01786	-0.12145	-0.01786	-0.12323	-0.01965	-0.11966		0.00944	0.99537	1.00146		0.00944	1.00146	0.99531
0.29312	-0.01965	-0.09824	-0.01786	-0.15003	-0.00535	-0.13574	-0.01607	-0.11966	-0.01786	-0.12145	-0.01786	-0.11788		0.00972	0.99269	1.00066		0.00972	1.00066	0.99871
0.29812	-0.01786	-0.09644	-0.01607	-0.14467	-0.00535	-0.13395	-0.01607	-0.11609	-0.01607	-0.11966	-0.01786	-0.11609		0.01	0.99318	1.00133		0.01	1.00133	0.99644
0.30312	-0.01786	-0.09466	-0.01607	-0.1411	-0.00535	-0.13217	-0.01429	-0.11431	-0.01607	-0.11788	-0.01607	-0.11431		0.01028	0.99367	1.00146		0.01028	1.00146	0.99661
0.30812	-0.01786	-0.09109	-0.01607	-0.13753	-0.00535	-0.1286	-0.01429	-0.11253	-0.01607	-0.11609	-0.01607	-0.11253		0.01056	0.99367	1		0.01056	1	0.99709
0.31312	-0.01786	-0.0893	-0.01607	-0.13395	-0.00535	-0.12681	-0.01429	-0.11073	-0.01429	-0.11431	-0.01607	-0.11073		0.01083	0.99501	0.99854		0.01083	0.99854	0.99693
0.31812	-0.01607	-0.08752	-0.01429	-0.13038	-0.00535	-0.12503	-0.01429	-0.10895	-0.01429	-0.11253	-0.01429	-0.10895		0.01111	0.99537	1.0057		0.01111	1.0057	0.99693
0.32312	-0.01607	-0.08573	-0.01429	-0.12681	-0.00357	-0.12323	-0.01429	-0.10895	-0.01429	-0.11073	-0.01429	-0.10716		0.01139	0.99135	0.99841		0.01139	0.99841	0.99515
0.32812	-0.01607	-0.08216	-0.01429	-0.12323	-0.00357	-0.12145	-0.0125	-0.10716	-0.01429	-0.10895	-0.01429	-0.10538		0.01167	0.9933	0.99708		0.01167	0.99708	0.99709
0.33312	-0.01607	-0.08037	-0.0125	-0.11966	-0.00357	-0.11788	-0.0125	-0.10538	-0.0125	-0.10716	-0.01429	-0.10359		0.01194	0.99562	1.00318		0.01194	1.00318	0.99531
0.33812	-0.01429	-0.08037	-0.0125	-0.11253	-0.00357	-0.11609	-0.0125	-0.10359	-0.0125	-0.10538	-0.0125	-0.10181		0.01222	0.99294	0.99894		0.01222	0.99894	0.99822
0.34312	-0.01429	-0.07859	-0.0125	-0.10895	-0.00357	-0.11431	-0.01072	-0.10181	-0.0125	-0.10359	-0.0125	-0.10181		0.0125	0.99488	0.99642		0.0125	0.99642	0.99871
0.34812	-0.01429	-0.07859	-0.0125	-0.10002	-0.00357	-0.11253	-0.01072	-0.10002	-0.01072	-0.10359	-0.0125	-0.10002		0.01278	0.99501	0.99775		0.01278	0.99775	0.99256
0.35312	-0.01429	-0.0768	-0.0125	-0.09644	-0.00357	-0.11073	-0.01072	-0.10002	-0.01072	-0.10181	-0.0125	-0.09824		0.01306	0.99196	1.00066		0.01306	1.00066	0.9958
0.35812	-0.0125	-0.0768	-0.01072	-0.09466	-0.00357	-0.10895	-0.01072	-0.09824	-0.01072	-0.10002	-0.01072	-0.09644		0.01333	0.99257	0.99735		0.01333	0.99735	0.9958
0.36312	-0.0125	-0.07502	-0.01072	-0.09287	-0.00178	-0.10895	-0.00893	-0.09644	-0.01072	-0.09824	-0.01072	-0.09466		0.01361	0.99428	0.99841		0.01361	0.99841	0.99434
0.36812	-0.0125	-0.07502	-0.01072	-0.09109	-0.00178	-0.10716	-0.00893	-0.09466	-0.00893	-0.09644	-0.01072	-0.09466		0.01389	0.99756	0.99881		0.01389	0.99881	1.00194
0.37312	-0.0125	-0.07323	-0.00893	-0.0893	-0.00357	-0.10538	-0.00893	-0.09287	-0.00893	-0.09466	-0.00893	-0.09287		0.01417	0.99099	1.00027		0.01417	1.00027	1.00097
0.37812	-0.01072	-0.07323	-0.00893	-0.0893	-0.00178	-0.10359	-0.00893	-0.09287	-0.00893	-0.09466	-0.00893	-0.09109		0.01444	0.99598	0.9996		0.01444	0.9996	0.99919
0.38312	-0.01072	-0.07144	-0.00893	-0.08752	-0.00178	-0.10181	-0.00893	-0.09109	-0.00715	-0.09287	-0.00893	-0.09109		0.01472	0.9933	0.99695		0.01472	0.99695	0.99935
0.38812	-0.01072	-0.07144	-0.00715	-0.08573	-0.00178	-0.10002	-0.00715	-0.0893	-0.00715	-0.09109	-0.00715	-0.0893		0.015	0.99026	1.00146		0.015	1.00146	0.99887
0.39312	-0.00893	-0.06965	-0.00715	-0.08573	0	-0.10002	-0.00893	-0.0893	-0.00893	-0.09109	-0.00715	-0.08752		0.01528	0.98587	1.00212		0.01528	1.00212	0.99822
0.39812	-0.00893	-0.06965	-0.00715	-0.08394	-0.00178	-0.09824	-0.00715	-0.08752	-0.00715	-0.0893	-0.00715	-0.08752		0.01556	0.9905	1.00172		0.01556	1.00172	0.99741
0.40312	-0.00715	-0.06965	-0.00535	-0.08216	-0.00178	-0.09644	-0.00535	-0.08752	-0.00535	-0.08752	-0.00715	-0.08752		0.01583	0.99086	0.99735		0.01583	0.99735	0.99709
0.40812	-0.00715	-0.06787	-0.00535	-0.08037	0	-0.09644	-0.00715	-0.08573	-0.00535	-0.08752	-0.00715	-0.08573		0.01611	0.98794	0.99841		0.01611	0.99841	0.9958
0.41312	-0.00535	-0.06787	-0.00357	-0.08037	0	-0.09466	-0.00535	-0.08573	-0.00535	-0.08752	-0.00535	-0.08573		0.01639	0.99464	0.9992		0.01639	0.9992	0.9979
0.41812	-0.00535	-0.06608	-0.00357	-0.07859	0.00178	-0.09287	-0.00535	-0.08394	-0.00535	-0.08573	-0.00535	-0.08394		0.01667	0.99196	1		0.01667	1	0.9979
0.42312	-0.00357	-0.06608	-0.00178	-0.07859	0	-0.09109	-0.00357	-0.08216	-0.00357	-0.08394	-0.00357	-0.08216		0.01694	0.9905	0.99894		0.01694	0.99894	0.99935
0.42812	-0.00178	-0.06608	0	-0.0768	0.00178	-0.09109	-0.00357	-0.08216	-0.00357	-0.08394	-0.00357	-0.08216		0.01722	0.99233	0.99841		0.01722	0.99841	0.99871
0.43312	0	-0.0643	0	-0.07502	0.00178	-0.0893	-0.00357	-0.08037	-0.00178	-0.08216	-0.00178	-0.08037		0.0175	0.9922	0.99775		0.0175	0.99775	0.99644
0.43812	0.00178	-0.0643	0.00178	-0.07502	0.00178	-0.08752	-0.00178	-0.08037	-0.00178	-0.08037	0	-0.08037		0.01778	0.9916	0.99814		0.01778	0.99814	1.00145
0.44312	0.00357	-0.06251	0.00357	-0.07323	0.00357	-0.08752	0	-0.07859	0	-0.08037	0	-0.07859		0.01806	0.98563	0.99788		0.01806	0.99788	0.99758
0.44812	0.00715	-0.06251	0.00715	-0.07323	0.00535	-0.08752	0	-0.0768	0	-0.07859	0.00178	-0.07859		0.01833	0.98855	1.00066		0.01833	1.00066	0.99919
0.45312	0.01072	-0.06251	0.00893	-0.07144	0.00715	-0.08573	0.00178	-0.0768	0.00178	-0.07859	0.00178	-0.0768		0.01861	0.98697	0.99841		0.01861	0.99841	0.99919
0.45812	0.01429	-0.06073	0.01607	-0.07144	0.00715	-0.08394	0.00357	-0.07502	0.00357	-0.0768	0.00357	-0.0768		0.01889	0.99233	1		0.01889	1	0.99644
0.46312	0.01965	-0.06073	0.02679	-0.06965	0.01072	-0.08394	0.00535	-0.07502	0.00535	-0.0768	0.00535	-0.07502		0.01917	0.98855	0.99814		0.01917	0.99814	0.99531
0.46812	0.03036	-0.06073	0.04286	-0.06787	0.01786	-0.08216	0.00715	-0.07323	0.00715	-0.07502	0.00715	-0.07502		0.01944	0.99001	0.99814		0.01944	0.99814	0.99838
0.47312	0.04286	-0.05894	0.05715	-0.06787	0.02501	-0.08216	0.00893	-0.07323	0.01072	-0.07502	0.00893	-0.07323		0.01972	0.98794	0.9996		0.01972	0.9996	0.99612
0.47812	0.06073	-0.05894	0.08216	-0.06787	0.03214	-0.08037	0.0125	-0.07144	0.0125	-0.07323	0.0125	-0.07323		0.02	0.9933	0.99523		0.02	0.99523	0.99564
0.48312	0.09466	-0.05894	0.11788	-0.06608	0.03394	-0.08037	0.01786	-0.07144	0.01607	-0.07323	0.01607	-0.07144		0.02028	0.99659	0.99708		0.02028	0.99708	0.99758
0.48812	0.15182	-0.05715	0.17682	-0.06608	0.03394	-0.07859	0.02858	-0.06965	0.02501	-0.07144	0.02144	-0.07144		0.02056	0.99184	0.99669		0.02056	0.99669	0.99758
0.49312	0.25005	-0.05715	0.22862	-0.0643	0.04465	-0.07859	0.04823	-0.06965	0.03929	-0.07144	0.03036	-0.06965		0.02083	0.98928	0.99748		0.02083	0.99748	0.99564
0.49812	0.37151	-0.05715	0.29827	-0.0643	0.05001	-0.0768	0.06073	-0.06787	0.0518	-0.06965	0.04644	-0.06965		0.02111	0.98587	0.99947		0.02111	0.99947	0.99402
0.50312	0.47688	-0.05537	0.40008	-0.06251	0.05715	-0.0768	0.07859	-0.06787	0.06073	-0.06965	0.05537	-0.06787		0.02139	0.98721	0.99695		0.02139	0.99695	0.99644
0.50812	0.57154	-0.05358	0.51618	-0.06251	0.07144	-0.07502	0.11431	-0.06787	0.07502	-0.06787	0.06787	-0.06787		0.02167	0.99184	1.0004		0.02167	1.0004	0.99758
0.51312	0.61619	-0.05358	0.69477	-0.06073	0.0893	-0.07502	0.15539	-0.06608	0.09109	-0.06787	0.08394	-0.06787		0.02194	0.98928	1.00106		0.02194	1.00106	0.99919
0.51812	0.70014	-0.05358	0.83231	-0.06073	0.12323	-0.07323	0.20361	-0.06608	0.10895	-0.06787	0.10359	-0.06608		0.02222	0.98989	0.99987		0.02222	0.99987	0.99612
0.52312	0.7305	-0.0518	0.95019	-0.06073	0.21075	-0.07323	0.27148	-0.0643	0.13574	-0.06608	0.12503	-0.06608		0.0225	0.98453	0.99854		0.0225	0.99854	1
0.52812	0.77694	-0.0518	0.99662	-0.05894	0.35364	-0.07144	0.33042	-0.0643	0.16611	-0.06608	0.14467	-0.0643		0.02278	0.98453	1.00027		0.02278	1.00027	0.99483
0.53312	0.73228	-0.0518	1.00198	-0.05894	0.5126	-0.07144	0.41972	-0.0643	0.2054	-0.0643	0.17325	-0.0643		0.02306	0.98624	0.99894		0.02306	0.99894	0.9958
0.53812	0.64834	-0.0518	0.99841	-0.05715	0.66977	-0.06965	0.53046	-0.06251	0.27684	-0.0643	0.2179	-0.0643		0.02333	0.99001	1.00133		0.02333	1.00133	0.99661
0.54312	0.57333	-0.05001	0.99841	-0.05715	0.87338	-0.06965	0.61797	-0.06251	0.36257	-0.0643	0.28577	-0.06251		0.02361	0.98965	0.99735		0.02361	0.99735	0.99741
0.54812	0.49117	-0.05001	0.96269	-0.05537	1.02877	-0.06787	0.70014	-0.06073	0.49295	-0.06251	0.40365	-0.06251		0.02389	0.9849	1.0053		0.02389	1.0053	0.99564
0.55312	0.45188	-0.05001	0.8966	-0.05537	1.17344	-0.06787	0.73765	-0.06073	0.60369	-0.06251	0.51618	-0.06073		0.02417	0.98563	0.99894		0.02417	0.99894	0.9958
0.55812	0.46616	-0.05001	0.81087	-0.05537	1.31097	-0.06787	0.77694	-0.05894	0.66798	-0.06073	0.59476	-0.06073		0.02444	0.98867	1.0004		0.02444	1.0004	1.00016
0.56312	0.5251	-0.05001	0.70192	-0.05358	1.38776	-0.06608	0.8073	-0.05894	0.70549	-0.06073	0.67335	-0.06073		0.02472	0.9849	0.99947		0.02472	0.99947	0.99838
0.56812	0.61797	-0.04823	0.56439	-0.05358	1.41456	-0.06608	0.83944	-0.05894	0.75193	-0.06073	0.70371	-0.05894		0.025	0.98356	0.99987		0.025	0.99987	0.99822
0.57312	0.71621	-0.04823	0.4608	-0.05358	1.41813	-0.0643	0.84124	-0.05715	0.76979	-0.05894	0.75372	-0.05894		0.02528	0.98392	0.99788		0.02528	0.99788	0.99838
0.57812	0.85731	-0.04823	0.46795	-0.0518	1.36455	-0.0643	0.86445	-0.05715	0.80908	-0.05894	0.78765	-0.05894		0.02556	0.98526	1.00093		0.02556	1.00093	0.9958
0.58312	1.00734	-0.04823	0.5251	-0.0518	1.29132	-0.0643	0.87517	-0.05715	0.84481	-0.05715	0.83052	-0.05715		0.02583	0.98587	1.00093		0.02583	1.00093	0.99758
0.58812	1.15201	-0.04823	0.61262	-0.0518	1.22702	-0.06251	0.84302	-0.05537	0.90017	-0.05715	0.88767	-0.05715		0.02611	0.98831	0.99881		0.02611	0.99881	0.9979
0.59312	1.30918	-0.04644	0.71978	-0.05001	1.11093	-0.06251	0.74836	-0.05537	0.89482	-0.05715	0.93411	-0.05715		0.02639	0.98587	0.99947		0.02639	0.99947	0.99935
0.59812	1.48422	-0.04644	0.84302	-0.05001	1.0002	-0.06073	0.64476	-0.05537	0.91089	-0.05537	0.98769	-0.05537		0.02667	0.98794	0.9996		0.02667	0.9996	0.99838
0.60312	1.73426	-0.04644	0.98233	-0.05001	0.89839	-0.06073	0.57868	-0.05358	0.83944	-0.05537	0.95375	-0.05537		0.02694	0.98502	0.99629		0.02694	0.99629	1
0.60812	1.92716	-0.04644	1.13415	-0.05001	0.88946	-0.06073	0.60905	-0.05358	0.73765	-0.05537	0.82516	-0.05537		0.02722	0.98685	0.99708		0.02722	0.99708	0.99612
0.61312	2.14327	-0.04644	1.28597	-0.04823	0.95732	-0.05894	0.69299	-0.05358	0.65906	-0.05358	0.71086	-0.05358		0.0275	0.98867	0.99589		0.0275	0.99589	0.99483
0.61812	2.37189	-0.04465	1.44314	-0.04823	1.08235	-0.05894	0.79658	-0.0518	0.70371	-0.05358	0.70549	-0.05358		0.02778	0.9849	0.99881		0.02778	0.99881	0.99353
0.62312	2.60229	-0.04465	1.63782	-0.04823	1.22702	-0.05894	0.91983	-0.0518	0.78051	-0.05358	0.77872	-0.05358		0.02806	0.98465	0.99775		0.02806	0.99775	0.99434
0.62812	2.82019	-0.04465	1.82892	-0.04644	1.38776	-0.05715	1.06271	-0.0518	0.88053	-0.0518	0.89124	-0.0518		0.02833	0.9849	1.0004		0.02833	1.0004	0.99483
0.63312	3.0363	-0.04465	2.02003	-0.04644	1.55923	-0.05715	1.20202	-0.05001	1.03234	-0.0518	1.00734	-0.0518		0.02861	0.99062	0.99708		0.02861	0.99708	0.99871
0.63812	3.25956	-0.04465	2.23257	-0.04644	1.71104	-0.05715	1.37706	-0.05001	1.16809	-0.0518	1.15201	-0.0518		0.02889	0.98356	0.99735		0.02889	0.99735	0.99758
0.64312	3.50961	-0.04286	2.44154	-0.04644	1.91109	-0.05537	1.5378	-0.05001	1.31633	-0.05001	1.28597	-0.05001		0.02917	0.98063	1.00066		0.02917	1.00066	0.99919
0.64812	3.74716	-0.04286	2.64873	-0.04465	2.09684	-0.05537	1.69676	-0.04823	1.461	-0.05001	1.44849	-0.05001		0.02944	0.98417	0.99708		0.02944	0.99708	0.99644
0.65312	3.97756	-0.04286	2.86127	-0.04465	2.2933	-0.05537	1.87358	-0.04823	1.64318	-0.05001	1.6146	-0.05001		0.02972	0.98368	0.99602		0.02972	0.99602	0.9958
0.65812	4.20796	-0.04286	3.07024	-0.04465	2.4862	-0.05358	2.06826	-0.04823	1.81642	-0.05001	1.77356	-0.04823		0.03	0.98599	0.99814		0.03	0.99814	0.99709
0.66312	4.44372	-0.04286	3.29171	-0.04286	2.69517	-0.05358	2.2683	-0.04644	2.00039	-0.04823	1.9343	-0.04823		0.03028	0.98453	0.99788		0.03028	0.99788	0.99838
0.66812	4.67412	-0.04286	3.50068	-0.04286	2.89163	-0.05358	2.45941	-0.04644	2.17364	-0.04823	2.13434	-0.04823		0.03056	0.98002	0.99788		0.03056	0.99788	1.00372
0.67312	4.9331	-0.04108	3.71501	-0.04286	3.11132	-0.0518	2.64516	-0.04644	2.3701	-0.04823	2.33081	-0.04823		0.03083	0.98502	0.99695		0.03083	0.99695	0.99741
0.67812	5.18851	-0.04108	3.94541	-0.04286	3.29885	-0.0518	2.82912	-0.04644	2.55585	-0.04644	2.50406	-0.04644		0.03111	0.98258	0.99814		0.03111	0.99814	0.99822
0.68312	5.41176	-0.04108	4.17581	-0.04108	3.51854	-0.0518	3.06309	-0.04465	2.76304	-0.04644	2.69874	-0.04644		0.03139	0.97588	0.99854		0.03139	0.99854	0.99871
0.68812	5.64752	-0.04108	4.40264	-0.04108	3.72929	-0.05001	3.25956	-0.04465	2.93807	-0.04644	2.90414	-0.04644		0.03167	0.98794	1		0.03167	1	0.99822
0.69312	5.8422	-0.04108	4.60446	-0.04108	3.9472	-0.05001	3.4471	-0.04465	3.13811	-0.04465	3.09882	-0.04465		0.03194	0.98563	0.99377		0.03194	0.99377	0.99337
0.69812	6.08333	-0.04108	4.84022	-0.04108	4.15081	-0.05001	3.68465	-0.04286	3.35958	-0.04465	3.28814	-0.04465		0.03222	0.98356	0.99629		0.03222	0.99629	0.99968
0.70312	6.31015	-0.04108	5.05634	-0.03929	4.34728	-0.04823	3.88468	-0.04286	3.53461	-0.04465	3.48282	-0.04465		0.0325	0.98587	0.99814		0.0325	0.99814	0.99758
0.70812	6.51734	-0.03929	5.25817	-0.03929	4.5616	-0.04823	4.05793	-0.04286	3.73466	-0.04465	3.69536	-0.04465		0.03278	0.9827	0.99814		0.03278	0.99814	0.99644
0.71312	6.71916	-0.03929	5.46892	-0.03929	4.75807	-0.04823	4.27761	-0.04286	3.95791	-0.04286	3.87575	-0.04286		0.03306	0.98331	0.99311		0.03306	0.99311	0.99741
0.71812	6.97993	-0.03929	5.65824	-0.03929	4.97775	-0.04823	4.47766	-0.04108	4.13831	-0.04286	4.08472	-0.04286		0.03333	0.98136	0.99602		0.03333	0.99602	1.00016
0.72312	7.16211	-0.03929	5.87257	-0.03929	5.17422	-0.04644	4.66162	-0.04108	4.33119	-0.04286	4.26333	-0.04286		0.03361	0.98002	0.99708		0.03361	0.99708	0.99612
0.72812	7.38179	-0.03929	6.08868	-0.03751	5.3939	-0.04644	4.90631	-0.04108	4.51516	-0.04286	4.47408	-0.04286		0.03389	0.97954	1.00093		0.03389	1.00093	0.99661
0.73312	7.54611	-0.03929	6.28336	-0.03751	5.58144	-0.04644	5.07599	-0.04108	4.70984	-0.04108	4.67055	-0.04108		0.03417	0.97929	0.99748		0.03417	0.99748	0.99644
0.73812	7.75686	-0.03929	6.4584	-0.03751	5.77076	-0.04644	5.28674	-0.03929	4.92239	-0.04108	4.93131	-0.04108		0.03444	0.98429	1		0.03444	1	0.99838
0.74312	7.92118	-0.03751	6.66201	-0.03751	5.96545	-0.04465	5.46892	-0.03929	5.12599	-0.04108	5.13314	-0.04108		0.03472	0.98258	1.0004		0.03472	1.0004	0.99887
0.74812	8.08907	-0.03751	6.84955	-0.03572	6.15476	-0.04465	5.64395	-0.03929	5.29031	-0.03929	5.30639	-0.04108		0.035	0.98295	1.00133		0.035	1.00133	0.9979
0.75312	8.26232	-0.03751	7.02993	-0.03572	6.30301	-0.04465	5.82791	-0.03929	5.46534	-0.03929	5.49393	-0.03929		0.03528	0.97832	0.99841		0.03528	0.99841	0.99709
0.75812	8.44628	-0.03751	7.19961	-0.03572	6.50662	-0.04286	5.99759	-0.03751	5.67074	-0.03929	5.66539	-0.03929		0.03556	0.98051	0.99708		0.03556	0.99708	0.99758
0.76312	8.62489	-0.03751	7.40322	-0.03572	6.69237	-0.04286	6.20477	-0.03751	5.85471	-0.03929	5.82791	-0.03929		0.03583	0.98356	0.99708		0.03583	0.99708	0.99564
0.76812	8.77491	-0.03751	7.55326	-0.03572	6.88526	-0.04286	6.37445	-0.03751	6.0476	-0.03751	6.01724	-0.03929		0.03611	0.98124	1		0.03611	1	0.99741
0.77312	8.89816	-0.03751	7.68899	-0.03394	7.06209	-0.04286	6.54056	-0.03751	6.21549	-0.03751	6.2405	-0.03751		0.03639	0.981	0.99708		0.03639	0.99708	0.99709
0.77812	9.09641	-0.03572	7.85867	-0.03394	7.24962	-0.04108	6.73702	-0.03572	6.3941	-0.03751	6.34587	-0.03751		0.03667	0.98331	0.99589		0.03667	0.99589	0.9979
0.78312	9.21429	-0.03572	8.07835	-0.03394	7.37286	-0.04108	6.89776	-0.03572	6.55484	-0.03751	6.61199	-0.03751		0.03694	0.98295	1.00133		0.03694	1.00133	0.9979
0.78812	9.32323	-0.03572	8.21588	-0.03394	7.56754	-0.04108	7.07459	-0.03572	6.74238	-0.03751	6.73167	-0.03751		0.03722	0.98197	0.99523		0.03722	0.99523	0.99919
0.79312	9.47148	-0.03572	8.34447	-0.03394	7.72472	-0.04108	7.19782	-0.03572	6.92635	-0.03572	6.90848	-0.03572		0.0375	0.98051	1.00066		0.0375	1.00066	1.00065
0.79812	9.66616	-0.03572	8.49451	-0.03214	7.90868	-0.03929	7.41929	-0.03394	7.09245	-0.03572	7.05494	-0.03572		0.03778	0.981	1.00066		0.03778	1.00066	0.99434
0.80312	9.75189	-0.03572	8.66061	-0.03214	7.98191	-0.03929	7.60326	-0.03394	7.20497	-0.03572	7.24069	-0.03572		0.03806	0.97661	0.99708		0.03806	0.99708	0.99838
0.80812	9.9555	-0.03572	8.80528	-0.03214	8.20695	-0.03929	7.71043	-0.03394	7.37643	-0.03572	7.39429	-0.03572		0.03833	0.98197	0.99788		0.03833	0.99788	1.00145
0.81312	10.0287	-0.03394	8.92316	-0.03214	8.2391	-0.03929	7.88546	-0.03394	7.56218	-0.03394	7.56218	-0.03394		0.03861	0.98124	0.99881		0.03861	0.99881	0.99693
0.81812	10.177	-0.03394	9.01961	-0.03214	8.41592	-0.03751	8.02299	-0.03214	7.69078	-0.03394	7.72472	-0.03394		0.03889	0.97527	1.00252		0.03889	1.00252	0.99741
0.82312	10.2484	-0.03394	9.21072	-0.03036	8.56595	-0.03751	8.20517	-0.03214	7.83903	-0.03394	7.87474	-0.03394		0.03917	0.98124	0.99708		0.03917	0.99708	0.99564
0.82812	10.3967	-0.03394	9.29824	-0.03036	8.74812	-0.03751	8.28911	-0.03214	7.94976	-0.03394	8.00334	-0.03394		0.03944	0.9782	0.99735		0.03944	0.99735	1.00016
0.83312	10.5396	-0.03394	9.42504	-0.03036	8.84636	-0.03751	8.44807	-0.03214	8.15694	-0.03214	8.16587	-0.03214		0.03972	0.97929	0.99788		0.03972	0.99788	0.99709
0.83812	10.6217	-0.03394	9.54292	-0.03036	8.97496	-0.03751	8.58917	-0.03214	8.28911	-0.03214	8.29983	-0.03214		0.04	0.97625	0.99814		0.04	0.99814	0.99564
0.84312	10.7289	-0.03394	9.60722	-0.03036	9.11784	-0.03572	8.70705	-0.03036	8.44271	-0.03214	8.44271	-0.03214		0.04028	0.97868	0.99523		0.04028	0.99523	0.99838
0.84812	10.8074	-0.03394	9.8019	-0.03036	9.20893	-0.03572	8.86065	-0.03036	8.59988	-0.03214	8.6106	-0.03214		0.04056	0.98136	0.99735		0.04056	0.99735	1.00242
0.85312	10.8503	-0.03394	9.86977	-0.02858	9.38218	-0.03572	9.01961	-0.03036	8.70348	-0.03036	8.74277	-0.03036		0.04083	0.97954	0.99881		0.04083	0.99881	0.99838
0.85812	11.02	-0.03214	10.0216	-0.02858	9.48042	-0.03572	9.11248	-0.03036	8.83207	-0.03036	8.85708	-0.03036		0.04111	0.97564	0.99708		0.04111	0.99708	0.99709
0.86312	11.145	-0.03214	10.1055	-0.02858	9.5983	-0.03394	9.25001	-0.02858	8.9696	-0.03036	8.97496	-0.03036		0.04139	0.98124	0.99947		0.04139	0.99947	0.99661
0.86812	11.2111	-0.03214	10.218	-0.02858	9.70189	-0.03394	9.37861	-0.02858	9.07677	-0.03036	9.12856	-0.03036		0.04167	0.97552	0.99947		0.04167	0.99947	0.99741
0.87312	11.3272	-0.03214	10.2949	-0.02858	9.81977	-0.03394	9.44469	-0.02858	9.18393	-0.03036	9.23572	-0.03036		0.04194	0.96821	0.99589		0.04194	0.99589	0.99693
0.87812	11.3379	-0.03214	10.4217	-0.02679	9.99123	-0.03394	9.58936	-0.02858	9.37861	-0.02858	9.33395	-0.02858		0.04222	0.97795	0.99814		0.04222	0.99814	0.99564
0.88312	11.4755	-0.03214	10.5396	-0.02679	10.1055	-0.03214	9.73225	-0.02858	9.4179	-0.02858	9.49649	-0.02858		0.0425	0.98136	1.00172		0.0425	1.00172	0.99564
0.88812	11.554	-0.03214	10.5824	-0.02679	10.1555	-0.03214	9.82334	-0.02679	9.60365	-0.02858	9.66973	-0.02858		0.04278	0.97625	0.99947		0.04278	0.99947	0.99693
0.89312	11.604	-0.03214	10.7092	-0.02679	10.2841	-0.03214	9.92514	-0.02679	9.67509	-0.02858	9.72688	-0.02858		0.04306	0.97966	0.99947		0.04306	0.99947	0.99661
0.89812	11.7219	-0.03036	10.8307	-0.02679	10.4163	-0.03214	10.0394	-0.02679	9.78404	-0.02679	9.81797	-0.02858		0.04333	0.97966	0.99589		0.04333	0.99589	0.99515
0.90312	11.7309	-0.03036	10.9343	-0.02679	10.4878	-0.03214	10.1341	-0.02679	9.88585	-0.02679	9.92693	-0.02679		0.04361	0.97734	1.00093		0.04361	1.00093	0.99741
0.90812	11.8952	-0.03036	10.9753	-0.02501	10.5967	-0.03036	10.252	-0.02679	9.99837	-0.02679	10.0484	-0.02679		0.04389	0.97929	1.00212		0.04389	1.00212	0.99935
0.91312	11.9577	-0.03036	11.0414	-0.02501	10.6878	-0.03036	10.377	-0.02501	10.1573	-0.02679	10.1663	-0.02679		0.04417	0.98027	1.00146		0.04417	1.00146	0.9979
0.91812	12.0184	-0.03036	11.154	-0.02501	10.7717	-0.03036	10.4181	-0.02501	10.2484	-0.02679	10.2895	-0.02679		0.04444	0.97466	0.99735		0.04444	0.99735	0.99612
0.92312	12.0148	-0.03036	11.2361	-0.02501	10.8575	-0.03036	10.5556	-0.02501	10.352	-0.02501	10.3824	-0.02501		0.04472	0.97893	0.99735		0.04472	0.99735	1.00065
0.92812	12.1327	-0.03036	11.3022	-0.02501	10.9593	-0.02858	10.6306	-0.02501	10.4681	-0.02501	10.5002	-0.02501		0.045	0.98063	0.99695		0.045	0.99695	1.00048
0.93312	12.1274	-0.03036	11.3879	-0.02501	11.0521	-0.02858	10.7128	-0.02501	10.5503	-0.02501	10.5896	-0.02501		0.04528	0.97686	1.00464		0.04528	1.00464	0.99758
0.93812	12.1934	-0.02858	11.5165	-0.02322	11.1325	-0.02858	10.8325	-0.02322	10.611	-0.02501	10.6664	-0.02501		0.04556	0.976	0.99602		0.04556	0.99602	0.99758
0.94312	12.3167	-0.02858	11.5237	-0.02322	11.1843	-0.02858	10.9557	-0.02322	10.7289	-0.02501	10.795	-0.02501		0.04583	0.98051	0.99814		0.04583	0.99814	0.99612
0.94812	12.3774	-0.02858	11.6362	-0.02322	11.2093	-0.02858	11.0307	-0.02322	10.811	-0.02322	10.8467	-0.02322		0.04611	0.97661	1.00027		0.04611	1.00027	0.9979
0.95312	12.4113	-0.02858	11.6969	-0.02322	11.3236	-0.02679	11.0914	-0.02322	10.9325	-0.02322	10.9843	-0.02322		0.04639	0.97917	0.99775		0.04639	0.99775	0.99709
0.95812	12.4345	-0.02858	11.7987	-0.02322	11.4451	-0.02679	11.2308	-0.02322	10.9789	-0.02322	11.0879	-0.02322		0.04667	0.97527	0.99775		0.04667	0.99775	0.9979
0.96312	12.5899	-0.02858	11.8594	-0.02322	11.4969	-0.02679	11.2754	-0.02144	11.0414	-0.02322	11.1022	-0.02322		0.04694	0.97527	1.00544		0.04694	1.00544	0.99709
0.96812	12.5703	-0.02858	11.8737	-0.02144	11.5898	-0.02679	11.4094	-0.02144	11.1843	-0.02322	11.2611	-0.02322		0.04722	0.97369	0.99854		0.04722	0.99854	0.99483
0.97312	12.5899	-0.02858	11.9273	-0.02144	11.6094	-0.02679	11.4308	-0.02144	11.2504	-0.02144	11.3183	-0.02144		0.0475	0.98222	0.99894		0.0475	0.99894	1.00129
0.97812	12.69	-0.02858	11.9773	-0.02144	11.7416	-0.02501	11.4951	-0.02144	11.3468	-0.02144	11.3844	-0.02144		0.04778	0.97856	1.0004		0.04778	1.0004	0.99919
0.98312	12.7668	-0.02858	12.0684	-0.02144	11.7487	-0.02501	11.5844	-0.02144	11.4111	-0.02144	11.4951	-0.02144		0.04806	0.97418	0.99642		0.04806	0.99642	0.99661
0.98812	12.7864	-0.02679	12.1613	-0.02144	11.838	-0.02501	11.6451	-0.01965	11.5272	-0.02144	11.563	-0.02144		0.04833	0.9732	0.99775		0.04833	0.99775	0.99644
0.99312	12.8257	-0.02679	12.1684	-0.02144	11.9166	-0.02501	11.7166	-0.01965	11.6362	-0.02144	11.6612	-0.02144		0.04861	0.97795	0.99695		0.04861	0.99695	0.99838
0.99812	12.7793	-0.02679	12.2113	-0.02144	11.9738	-0.02501	11.7683	-0.01965	11.6701	-0.01965	11.7541	-0.01965		0.04889	0.97661	0.99735		0.04889	0.99735	0.99822
1.00312	12.9204	-0.02679	12.2934	-0.01965	12.0273	-0.02322	11.8755	-0.01965	11.738	-0.01965	11.838	-0.01965		0.04917	0.97649	0.99642		0.04917	0.99642	0.99968
1.00812	13.0525	-0.02679	12.3506	-0.01965	12.1399	-0.02322	11.9309	-0.01965	11.8541	-0.01965	11.8791	-0.01965		0.04944	0.97564	0.99669		0.04944	0.99669	1.00016
1.01312	13.0311	-0.02679	12.4345	-0.01965	12.1827	-0.02322	12.0148	-0.01786	11.8666	-0.01965	11.9684	-0.01965		0.04972	0.97893	0.99947		0.04972	0.99947	1.00016
1.01812	13.0775	-0.02679	12.5096	-0.01965	12.1881	-0.02322	12.0452	-0.01786	11.9666	-0.01965	12.0648	-0.01965		0.05	0.97929	0.99311		0.05	0.99311	0.99968
1.02312	13.1901	-0.02679	12.5506	-0.01965	12.2631	-0.02322	12.1149	-0.01786	12.0952	-0.01786	12.0506	-0.01786		0.05028	0.97698	0.99669		0.05028	0.99669	1.00129
1.02812	13.1508	-0.02679	12.5721	-0.01965	12.3774	-0.02144	12.1667	-0.01786	12.1041	-0.01786	12.1363	-0.01786		0.05056	0.97552	0.99708		0.05056	0.99708	0.99838
1.03312	13.2169	-0.02501	12.6667	-0.01786	12.4328	-0.02144	12.2577	-0.01786	12.1917	-0.01786	12.2631	-0.01786		0.05083	0.97052	0.99695		0.05083	0.99695	0.99531
1.03812	13.2222	-0.02501	12.6435	-0.01786	12.4792	-0.02144	12.331	-0.01607	12.2345	-0.01786	12.3506	-0.01786		0.05111	0.97259	0.99775		0.05111	0.99775	0.99887
1.04312	13.2615	-0.02501	12.7846	-0.01786	12.5239	-0.02144	12.3756	-0.01607	12.3113	-0.01786	12.4078	-0.01786		0.05139	0.97795	0.9996		0.05139	0.9996	0.99871
1.04812	13.3276	-0.02501	12.7811	-0.01786	12.5471	-0.02144	12.4774	-0.01607	12.3577	-0.01786	12.4131	-0.01607		0.05167	0.97832	0.99523		0.05167	0.99523	1
1.05312	13.3901	-0.02501	12.7918	-0.01786	12.6489	-0.01965	12.5114	-0.01607	12.4381	-0.01607	12.5185	-0.01607		0.05194	0.97527	1.00252		0.05194	1.00252	0.99968
1.05812	13.4473	-0.02501	12.8936	-0.01786	12.7614	-0.01965	12.5756	-0.01607	12.4703	-0.01607	12.556	-0.01607		0.05222	0.976	0.99854		0.05222	0.99854	0.99968
1.06312	13.4347	-0.02501	12.9257	-0.01786	12.7436	-0.01965	12.6578	-0.01607	12.5346	-0.01607	12.6417	-0.01607		0.0525	0.97065	0.99748		0.0525	0.99748	0.99919
1.06812	13.4919	-0.02501	12.9561	-0.01607	12.8061	-0.01965	12.7561	-0.01429	12.6489	-0.01607	12.6721	-0.01607		0.05278	0.97698	0.99257		0.05278	0.99257	0.99919
1.07312	13.558	-0.02322	12.9293	-0.01607	12.8114	-0.01965	12.7239	-0.01429	12.7257	-0.01607	12.7257	-0.01429		0.05306	0.97552	0.99748		0.05306	0.99748	1.00065
1.07812	13.5741	-0.02322	13.0775	-0.01607	12.9186	-0.01786	12.7918	-0.01429	12.7239	-0.01429	12.8329	-0.01429		0.05333	0.97734	0.99695		0.05333	0.99695	1.00097
1.08312	13.5366	-0.02322	13.1079	-0.01607	12.9454	-0.01786	12.8168	-0.01429	12.8525	-0.01429	12.8793	-0.01429		0.05361	0.97588	0.99483		0.05361	0.99483	1
1.08812	13.7027	-0.02322	13.1758	-0.01607	12.9293	-0.01786	12.9096	-0.01429	12.8829	-0.01429	12.915	-0.01429		0.05389	0.97795	0.99523		0.05389	0.99523	0.99887
1.09312	13.6491	-0.02322	13.1847	-0.01607	13.074	-0.01786	12.9811	-0.0125	12.8579	-0.01429	12.99	-0.01429		0.05417	0.97625	0.99629		0.05417	0.99629	0.99564
1.09812	13.7366	-0.02322	13.2347	-0.01429	13.1633	-0.01786	12.9793	-0.0125	12.99	-0.01429	13.0418	-0.0125		0.05444	0.97357	0.99483		0.05444	0.99483	0.99693
1.10312	13.7259	-0.02144	13.2276	-0.01429	13.1901	-0.01786	13.0007	-0.0125	13.0365	-0.0125	13.115	-0.0125		0.05472	0.97661	0.99881		0.05472	0.99881	1.00178
1.10812	13.783	-0.02144	13.2972	-0.01429	13.1901	-0.01607	13.099	-0.01429	13.0472	-0.0125	13.115	-0.0125		0.055	0.9715	0.9935		0.055	0.9935	1.00178
1.11312	13.8545	-0.02144	13.3222	-0.01429	13.2722	-0.01607	13.1508	-0.0125	13.1847	-0.0125	13.2151	-0.0125		0.05528	0.97052	0.99854		0.05528	0.99854	1.00129
1.11812	13.8491	-0.02144	13.4473	-0.01429	13.2704	-0.01607	13.2418	-0.01072	13.0686	-0.0125	13.2418	-0.0125		0.05556	0.97722	0.9996		0.05556	0.9996	0.99822
1.12312	13.8813	-0.02144	13.2883	-0.0125	13.3294	-0.01607	13.2365	-0.01072	13.2561	-0.0125	13.3079	-0.01072		0.05583	0.97564	0.99549		0.05583	0.99549	0.99693
1.12812	13.8563	-0.01965	13.4651	-0.0125	13.349	-0.01429	13.3062	-0.01072	13.2365	-0.01072	13.3526	-0.01072		0.05611	0.97369	0.99788		0.05611	0.99788	0.99887
1.13312	13.9741	-0.01965	13.508	-0.0125	13.424	-0.01429	13.3437	-0.01072	13.3062	-0.01072	13.3794	-0.01072		0.05639	0.97357	0.99311		0.05639	0.99311	1.00145
1.13812	14.0438	-0.01965	13.583	-0.0125	13.424	-0.01429	13.3383	-0.01072	13.4008	-0.01072	13.3758	-0.01072		0.05667	0.97284	0.99496		0.05667	0.99496	0.99887
1.14312	14.0277	-0.01965	13.6151	-0.0125	13.483	-0.01429	13.399	-0.00893	13.4044	-0.01072	13.4508	-0.01072		0.05694	0.97101	0.99443		0.05694	0.99443	0.99935
1.14812	14.0599	-0.01965	13.6294	-0.01072	13.4705	-0.0125	13.4258	-0.00893	13.4937	-0.01072	13.4615	-0.00893		0.05722	0.97795	0.99125		0.05722	0.99125	1.00145
1.15312	13.9777	-0.01786	13.6098	-0.01072	13.5491	-0.0125	13.4294	-0.00893	13.4705	-0.00893	13.5651	-0.00893		0.0575	0.97552	0.99695		0.0575	0.99695	0.99968
1.15812	14.0813	-0.01786	13.6402	-0.01072	13.5955	-0.0125	13.5544	-0.00893	13.5848	-0.00893	13.6402	-0.00893		0.05778	0.97418	0.99562		0.05778	0.99562	0.99531
1.16312	14.0742	-0.01607	13.7437	-0.01072	13.7027	-0.0125	13.5884	-0.00893	13.6134	-0.00893	13.6723	-0.00893		0.05806	0.97588	0.99748		0.05806	0.99748	0.99887
1.16812	14.2242	-0.01607	13.7437	-0.00893	13.6312	-0.01072	13.6348	-0.00715	13.6812	-0.00893	13.7009	-0.00893		0.05833	0.97333	0.99271		0.05833	0.99271	0.99758
1.17312	14.2188	-0.01607	13.7688	-0.00893	13.6848	-0.01072	13.6598	-0.00715	13.733	-0.00893	13.708	-0.00715		0.05861	0.96918	0.99483		0.05861	0.99483	1
1.17812	14.2045	-0.01429	13.7634	-0.00893	13.7491	-0.01072	13.7473	-0.00715	13.7312	-0.00715	13.7777	-0.00715		0.05889	0.97125	0.99403		0.05889	0.99403	1.00048
1.18312	14.2546	-0.01429	13.8652	-0.00715	13.7473	-0.01072	13.7723	-0.00535	13.742	-0.00715	13.7723	-0.00715		0.05917	0.97661	0.99417		0.05917	0.99417	1.00048
1.18812	14.2706	-0.01429	13.9206	-0.00715	13.8134	-0.00893	13.7491	-0.00535	13.8152	-0.00715	13.892	-0.00715		0.05944	0.97588	0.99589		0.05944	0.99589	0.99758
1.19312	14.3206	-0.0125	13.9527	-0.00715	13.8455	-0.00893	13.8205	-0.00535	13.8295	-0.00715	13.8848	-0.00535		0.05972	0.9782	0.99814		0.05972	0.99814	0.99758
1.19812	14.3653	-0.0125	13.9795	-0.00535	13.892	-0.00893	13.8348	-0.00357	13.8795	-0.00535	13.9634	-0.00535		0.06	0.97369	0.99775		0.06	0.99775	0.99564
1.20312	14.3456	-0.01072	14.0295	-0.00535	13.8848	-0.00715	13.8455	-0.00357	13.9616	-0.00535	13.942	-0.00535		0.06028	0.9715	0.99549		0.06028	0.99549	0.99887
1.20812	14.3099	-0.01072	14.0384	-0.00535	13.9438	-0.00715	13.8759	-0.00357	13.9527	-0.00535	14.0742	-0.00535		0.06056	0.97235	0.99708		0.06056	0.99708	1.00307
1.21312	14.4421	-0.00893	14.0027	-0.00357	14.0331	-0.00715	13.992	-0.00357	14.0206	-0.00535	14.0491	-0.00357		0.06083	0.97625	0.99788		0.06083	0.99788	1.00178
1.21812	14.5367	-0.00893	14.0634	-0.00357	14.0277	-0.00535	13.9509	-0.00178	14.0634	-0.00357	14.1009	-0.00357		0.06111	0.97089	0.99602		0.06111	0.99602	1.00275
1.22312	14.5546	-0.00715	14.0849	-0.00178	14.117	-0.00535	13.9938	-0.00178	14.0742	-0.00357	14.1277	-0.00357		0.06139	0.97296	0.99456		0.06139	0.99456	0.9979
1.22812	14.5868	-0.00535	14.1367	-0.00178	14.1474	-0.00357	14.0188	0	14.1063	-0.00178	14.1688	-0.00178		0.06167	0.96565	0.9992		0.06167	0.9992	0.99887
1.23312	14.4332	-0.00535	14.1688	0	14.1402	-0.00357	14.126	0	14.1277	-0.00178	14.142	-0.00178		0.06194	0.9732	0.9992		0.06194	0.9992	1.00404
1.23812	14.5367	-0.00357	14.1724	0	14.1331	-0.00178	14.1277	0.00178	14.1617	-0.00178	14.2099	0		0.06222	0.96736	0.99602		0.06222	0.99602	0.99741
1.24312	14.5403	-0.00178	14.1885	0.00178	14.2099	-0.00178	14.1724	0.00178	14.1527	0	14.2349	0		0.0625	0.96602	0.99775		0.0625	0.99775	0.99968
1.24812	14.5189	0	14.2456	0.00178	14.2653	0	14.1527	0.00357	14.1974	0	14.3671	0		0.06278	0.97296	0.99695		0.06278	0.99695	1
1.25312	14.5314	0.00178	14.2528	0.00357	14.2546	0	14.2456	0.00357	14.3099	0.00178	14.3099	0.00178		0.06306	0.97101	0.99841		0.06306	0.99841	1.00226
1.25812	14.5671	0.00357	14.2546	0.00535	14.3296	0.00178	14.2349	0.00535	14.3349	0.00178	14.3099	0.00178		0.06333	0.97162	0.99456		0.06333	0.99456	1
1.26312	14.5814	0.00535	14.3474	0.00535	14.2635	0.00357	14.2349	0.00535	14.3706	0.00178	14.3653	0.00357		0.06361	0.96699	0.99814		0.06361	0.99814	0.99968
1.26812	14.6136	0.00535	14.3171	0.00715	14.2903	0.00357	14.3349	0.00715	14.3939	0.00357	14.4796	0.00357		0.06389	0.97296	0.99748		0.06389	0.99748	1.00145
1.27312	14.6243	0.00715	14.376	0.00893	14.3992	0.00535	14.3296	0.00893	14.4492	0.00535	14.4635	0.00535		0.06417	0.97052	0.99642		0.06417	0.99642	0.99871
1.27812	14.6546	0.01072	14.3939	0.01072	14.3778	0.00715	14.4224	0.01072	14.3867	0.00535	14.5296	0.00715		0.06444	0.97101	0.99947		0.06444	0.99947	1.00016
1.28312	14.6636	0.0125	14.4117	0.0125	14.4385	0.00893	14.4546	0.01072	14.5243	0.00715	14.6278	0.00715		0.06472	0.96833	0.99417		0.06472	0.99417	0.99709
1.28812	14.7404	0.01429	14.4242	0.01429	14.4064	0.00893	14.5207	0.0125	14.535	0.00893	14.6028	0.00893		0.065	0.97698	0.99987		0.065	0.99987	1.00097
1.29312	14.7814	0.01607	14.4117	0.01607	14.3992	0.01072	14.4939	0.01429	14.5064	0.00893	14.6028	0.01072		0.06528	0.9732	0.99669		0.06528	0.99669	0.99515
1.29812	14.7707	0.01786	14.4796	0.01786	14.5243	0.0125	14.5117	0.01607	14.6082	0.01072	14.6368	0.01072		0.06556	0.97223	0.99589		0.06556	0.99589	1.00242
1.30312	14.8082	0.01965	14.5314	0.01965	14.535	0.01429	14.5421	0.01786	14.5475	0.0125	14.7136	0.0125		0.06583	0.97186	0.99602		0.06583	0.99602	0.9979
1.30812	14.8493	0.02322	14.5367	0.02144	14.56	0.01786	14.526	0.01965	14.6475	0.01429	14.6957	0.01429		0.06611	0.97223	0.99377		0.06611	0.99377	0.99741
1.31312	14.8064	0.02501	14.6189	0.02322	14.5653	0.01965	14.5885	0.02144	14.7046	0.01607	14.7457	0.01607		0.06639	0.97199	0.99788		0.06639	0.99788	0.99919
1.31812	14.9333	0.02679	14.6064	0.02679	14.6368	0.02144	14.6636	0.02501	14.7314	0.01786	14.7189	0.01786		0.06667	0.9743	1.00027		0.06667	1.00027	0.99693
1.32312	14.9083	0.03036	14.6136	0.02858	14.6475	0.02322	14.7046	0.02679	14.7975	0.01965	14.8332	0.01965		0.06694	0.97491	0.99669		0.06694	0.99669	1.00065
1.32812	14.894	0.03214	14.6243	0.03036	14.6064	0.02679	14.6778	0.02679	14.7618	0.02144	14.9136	0.02144		0.06722	0.97369	0.99456		0.06722	0.99456	1
1.33312	14.9404	0.03572	14.7261	0.03394	14.7493	0.02858	14.7296	0.02679	14.7564	0.02322	14.8529	0.02322		0.0675	0.97199	0.99496		0.0675	0.99496	1.00016
1.33812	15.0118	0.03751	14.6171	0.03572	14.7404	0.03214	14.7904	0.03036	14.785	0.02501	14.8993	0.02679		0.06778	0.97527	0.99775		0.06778	0.99775	0.99822
1.34312	14.9904	0.04108	14.6243	0.03929	14.8064	0.03394	14.7779	0.03572	14.8725	0.02858	14.919	0.02858		0.06806	0.97089	0.99231		0.06806	0.99231	0.99741
1.34812	14.9976	0.04286	14.6939	0.04286	14.7922	0.03751	14.8225	0.03929	14.9261	0.03036	15.0101	0.03036		0.06833	0.9732	0.99814		0.06833	0.99814	1.00129
1.35312	15.0886	0.04644	14.7904	0.04644	14.8261	0.04108	14.8565	0.04286	14.9565	0.03214	14.9601	0.03394		0.06861	0.95968	0.99629		0.06861	0.99629	0.99758
1.35812	15.1083	0.05001	14.7707	0.05001	14.8672	0.04465	14.9029	0.04465	15.0226	0.03572	14.9904	0.03572		0.06889	0.9743	0.99894		0.06889	0.99894	1.00048
1.36312	15.069	0.04823	14.8118	0.05358	14.919	0.04823	14.8886	0.04823	15.0029	0.03929	15.0476	0.03929		0.06917	0.97101	0.99947		0.06917	0.99947	1.00307
1.36812	15.0476	0.05001	14.7725	0.05715	14.944	0.0518	14.9243	0.05358	15.0118	0.04286	15.1029	0.04286		0.06944	0.96955	0.99549		0.06944	0.99549	0.99871
1.37312	15.1226	0.0518	14.8172	0.06251	14.9618	0.05537	14.9297	0.05715	15.0101	0.04644	15.1601	0.04644		0.06972	0.97186	0.9935		0.06972	0.9935	0.99758
1.37812	15.1083	0.05537	14.8618	0.06608	14.9404	0.05894	14.8993	0.06251	15.1047	0.05001	15.119	0.05001		0.07	0.97296	0.99947		0.07	0.99947	1.00226
1.38312	15.1547	0.05715	14.935	0.06965	15.0511	0.0643	14.9743	0.06608	15.1565	0.05358	15.1637	0.05358		0.07028	0.96784	0.99589		0.07028	0.99589	1.00129
1.38812	15.2047	0.05894	14.9083	0.07502	15.0922	0.06787	14.9958	0.07144	15.2155	0.05715	15.1512	0.05715		0.07056	0.96967	0.99523		0.07056	0.99523	0.99968
1.39312	15.2101	0.06073	14.9565	0.08037	15.0172	0.07323	15.0315	0.07502	15.169	0.06251	15.1922	0.06073		0.07083	0.97223	0.99443		0.07083	0.99443	1.00016
1.39812	15.0994	0.0643	14.935	0.08394	15.0976	0.0768	14.9976	0.08037	15.228	0.06608	15.278	0.0643		0.07111	0.97016	0.99311		0.07111	0.99311	0.99822
1.40312	15.2637	0.06608	15.0261	0.0893	15.0869	0.08216	15.0833	0.08573	15.1547	0.07144	15.2815	0.06965		0.07139	0.96931	0.99456		0.07139	0.99456	1.00097
1.40812	15.2012	0.06787	15.0458	0.09287	15.0869	0.08752	15.1708	0.09109	15.2262	0.07502	15.2976	0.07323		0.07167	0.97235	0.99695		0.07167	0.99695	0.99483
1.41312	15.3191	0.07144	15.0476	0.09824	15.1279	0.09109	15.1547	0.09644	15.2673	0.08037	15.2833	0.07859		0.07194	0.97186	0.99669		0.07194	0.99669	0.99644
1.41812	15.328	0.07323	15.0529	0.10359	15.1226	0.09644	15.2012	0.10181	15.2815	0.08573	15.2726	0.08394		0.07222	0.96858	0.99735		0.07222	0.99735	0.99822
1.42312	15.3048	0.07502	15.1244	0.10716	15.1136	0.10181	15.144	0.10716	15.3172	0.09109	15.3137	0.0893		0.0725	0.97052	0.99695		0.0725	0.99695	1.00016
1.42812	15.2512	0.07859	15.0886	0.11253	15.228	0.10716	15.1994	0.11253	15.4173	0.09644	15.3708	0.09287		0.07278	0.97162	0.99841		0.07278	0.99841	1.00065
1.43312	15.3851	0.08037	15.1333	0.11609	15.2726	0.11253	15.2047	0.11788	15.3655	0.10181	15.303	0.09824		0.07306	0.97052	0.99708		0.07306	0.99708	1.00226
1.43812	15.344	0.08216	15.1333	0.12145	15.2673	0.11788	15.2351	0.12145	15.3387	0.10716	15.3655	0.10359		0.07333	0.96516	0.99629		0.07333	0.99629	1
1.44312	15.4173	0.08573	15.1047	0.12681	15.3351	0.12145	15.2423	0.12681	15.3601	0.11253	15.4298	0.10895		0.07361	0.97162	0.99642		0.07361	0.99642	1.00194
1.44812	15.3798	0.08752	15.144	0.13038	15.2887	0.12681	15.328	0.13217	15.4173	0.11966	15.4262	0.11431		0.07389	0.96918	0.99695		0.07389	0.99695	1.00226
1.45312	15.4351	0.0893	15.1797	0.13574	15.3048	0.13217	15.3744	0.13753	15.4923	0.12503	15.503	0.11966		0.07417	0.96894	0.99748		0.07417	0.99748	1.00275
1.45812	15.4673	0.09287	15.2351	0.13932	15.3387	0.13574	15.3994	0.14289	15.5227	0.13038	15.528	0.12503		0.07444	0.97186	1.0004		0.07444	1.0004	1.00323
1.46312	15.4584	0.09466	15.1994	0.14467	15.4012	0.1411	15.3816	0.14824	15.6155	0.13574	15.5173	0.13038		0.07472	0.97357	0.99854		0.07472	0.99854	1.00016
1.46812	15.4584	0.10002	15.2815	0.14824	15.4012	0.14645	15.4155	0.1536	15.528	0.1411	15.6423	0.13574		0.075	0.97454	0.99642		0.075	0.99642	1.00275
1.47312	15.4923	0.10181	15.328	0.1536	15.4155	0.15182	15.4369	0.15717	15.5709	0.14645	15.6209	0.1411		0.07528	0.97125	0.99775		0.07528	0.99775	0.99838
1.47812	15.5227	0.10359	15.3226	0.15896	15.4244	0.15539	15.478	0.16253	15.5637	0.15182	15.7388	0.14467		0.07556	0.96918	0.99562		0.07556	0.99562	0.99935
1.48312	15.528	0.10716	15.3708	0.16253	15.4119	0.16074	15.4512	0.16789	15.6316	0.15717	15.712	0.15003		0.07583	0.96955	0.99165		0.07583	0.99165	0.9979
1.48812	15.5441	0.11073	15.344	0.16789	15.478	0.16611	15.6102	0.17325	15.6209	0.16253	15.7013	0.15539		0.07611	0.97089	0.99775		0.07611	0.99775	1.00275
1.49312	15.6066	0.11253	15.369	0.17325	15.4173	0.16968	15.5584	0.17861	15.6495	0.16789	15.7173	0.16074		0.07639	0.97418	0.99456		0.07639	0.99456	1.00065
1.49812	15.578	0.11609	15.3655	0.17861	15.4369	0.17503	15.4977	0.18396	15.7013	0.17325	15.6263	0.16432		0.07667	0.9743	0.99417		0.07667	0.99417	1.00356
1.50312	15.6405	0.11966	15.4369	0.18396	15.4459	0.18039	15.5423	0.18933	15.6459	0.17861	15.7941	0.16968		0.07694	0.96784	1.0004		0.07694	1.0004	1.00129
1.50812	15.5637	0.12145	15.4048	0.18933	15.5745	0.18575	15.6245	0.19468	15.712	0.18396	15.7941	0.17503		0.07722	0.97028	0.99443		0.07722	0.99443	1.00194
1.51312	15.7477	0.12503	15.4173	0.1929	15.5548	0.18933	15.687	0.20004	15.7441	0.18933	15.7906	0.18039		0.0775	0.97357	0.99589		0.0775	0.99589	0.99644
1.51812	15.678	0.12681	15.5745	0.19825	15.5745	0.19468	15.5548	0.2054	15.7959	0.19468	15.8459	0.18575		0.07778	0.97052	0.99642		0.07778	0.99642	0.9979
1.52312	15.6298	0.13038	15.5084	0.20361	15.6263	0.20004	15.5905	0.21075	15.8299	0.20004	15.8084	0.19111		0.07806	0.97089	0.99708		0.07806	0.99708	0.99838
1.52812	15.6566	0.13395	15.503	0.20897	15.6352	0.2054	15.6655	0.21612	15.8495	0.2054	15.8727	0.19647		0.07833	0.97065	0.99443		0.07833	0.99443	1.00323
1.53312	15.7674	0.13753	15.4941	0.21612	15.6298	0.21075	15.737	0.22326	15.8245	0.21075	15.8495	0.20182		0.07861	0.97089	0.99496		0.07861	0.99496	0.99871
1.53812	15.7941	0.1411	15.5441	0.22147	15.6495	0.2179	15.7138	0.22862	15.8906	0.2179	15.9799	0.20718		0.07889	0.97199	0.99602		0.07889	0.99602	1.00194
1.54312	15.7531	0.14289	15.5709	0.22504	15.7334	0.22326	15.7727	0.23576	15.887	0.22326	15.937	0.21254		0.07917	0.97125	0.99695		0.07917	0.99695	1.00356
1.54812	15.7263	0.14645	15.553	0.23219	15.7691	0.22862	15.7263	0.24112	15.937	0.2304	15.9424	0.2179		0.07944	0.97259	0.99642		0.07944	0.99642	1.00065
1.55312	15.7888	0.15003	15.5423	0.23576	15.7227	0.23397	15.8388	0.24826	15.9085	0.23576	15.9156	0.22326		0.07972	0.97125	0.99589		0.07972	0.99589	1.00356
1.55812	15.7138	0.15003	15.5441	0.24291	15.7441	0.23933	15.7548	0.25362	15.8674	0.24291	15.887	0.2304		0.08	0.97393	0.99562		0.08	0.99562	1
1.56312	15.8031	0.1536	15.6316	0.24648	15.8102	0.24648	15.7834	0.26076	15.9692	0.24826	15.9674	0.23576		0.08028	0.97235	0.99456		0.08028	0.99456	0.99871
1.56812	15.7727	0.15717	15.6352	0.25362	15.8049	0.25183	15.8674	0.26612	16.0513	0.25541	16.0138	0.24112		0.08056	0.96797	0.99602		0.08056	0.99602	1.00097
1.57312	15.8674	0.15896	15.6566	0.26076	15.7691	0.2572	15.8709	0.27148	15.9995	0.26076	15.962	0.24648		0.08083	0.96687	0.99257		0.08083	0.99257	1.00065
1.57812	15.8049	0.16253	15.6727	0.26612	15.8406	0.26433	15.9335	0.27862	16.0513	0.26791	16.0281	0.25362		0.08111	0.97588	0.99669		0.08111	0.99669	1.00065
1.58312	15.9067	0.16789	15.7066	0.27148	15.8602	0.2697	15.8977	0.28577	15.9977	0.27505	16.0156	0.25898		0.08139	0.97466	0.99642		0.08139	0.99642	1.00178
1.58812	15.7959	0.16968	15.703	0.27862	15.8602	0.27684	15.9156	0.29112	16.0335	0.28042	16.0549	0.26433		0.08167	0.97028	0.99549		0.08167	0.99549	0.99887
1.59312	15.8727	0.17325	15.7334	0.28577	15.9281	0.2822	15.937	0.29827	16.1013	0.28756	16.0692	0.27148		0.08194	0.96797	0.99443		0.08194	0.99443	1.00016
1.59812	15.8549	0.17861	15.712	0.29291	15.9031	0.28934	15.9977	0.30363	16.0603	0.2947	16.0924	0.27684		0.08222	0.9687	0.99947		0.08222	0.99947	0.99887
1.60312	15.8567	0.18218	15.6905	0.29827	15.8817	0.2947	15.9853	0.31078	16.0495	0.30006	16.1639	0.28399		0.0825	0.96797	0.99669		0.0825	0.99669	0.99919
1.60812	15.9424	0.18575	15.728	0.30541	15.9227	0.30006	15.912	0.31613	16.0745	0.30721	16.2139	0.28934		0.08278	0.9687	0.99417		0.08278	0.99417	0.99758
1.61312	15.8549	0.18753	15.7531	0.31078	15.9567	0.30721	15.9924	0.32328	16.1942	0.31435	16.1781	0.29649		0.08306	0.9665	0.99775		0.08306	0.99775	1.00129
1.61812	15.8656	0.1929	15.7727	0.31792	15.9495	0.31435	16.0281	0.33042	16.1817	0.32149	16.1103	0.30184		0.08333	0.9715	0.99669		0.08333	0.99669	1.00097
1.62312	15.9692	0.19647	15.7423	0.32685	15.9227	0.31971	16.0353	0.33757	16.1728	0.32685	16.1567	0.30899		0.08361	0.96894	0.99708		0.08361	0.99708	0.99838
1.62812	15.9638	0.20004	15.8513	0.3322	16.0906	0.32685	16.0085	0.34292	16.1942	0.334	16.2228	0.31435		0.08389	0.96894	0.99669		0.08389	0.99669	0.99822
1.63312	16.021	0.20361	15.8459	0.33757	15.9585	0.3322	16.0763	0.35185	16.1942	0.34114	16.1567	0.32149		0.08417	0.97235	0.99483		0.08417	0.99483	0.99822
1.63812	16.0085	0.20897	15.8817	0.34292	15.9835	0.33935	16.1049	0.35721	16.1388	0.34828	16.2907	0.32863		0.08444	0.97357	0.99987		0.08444	0.99987	0.99871
1.64312	15.9638	0.21254	15.8513	0.35007	16.0871	0.3465	16.1924	0.36436	16.1871	0.35542	16.2049	0.334		0.08472	0.97016	0.99483		0.08472	0.99483	1.00097
1.64812	16.0299	0.21612	15.8817	0.35721	16.1067	0.35364	16.1263	0.37151	16.1781	0.36257	16.3103	0.34114		0.085	0.9732	0.99708		0.085	0.99708	0.99919
1.65312	16.0549	0.21969	15.862	0.36257	16.0156	0.359	16.1156	0.37864	16.3317	0.36971	16.3121	0.34828		0.08528	0.96918	0.99297		0.08528	0.99297	1.00307
1.65812	16.0817	0.22504	15.8817	0.36971	16.0871	0.36436	16.1692	0.38579	16.2389	0.37686	16.271	0.35542		0.08556	0.96833	0.99403		0.08556	0.99403	1.00226
1.66312	16.0495	0.22862	15.9585	0.37686	16.1013	0.37151	16.1746	0.39293	16.2692	0.384	16.3425	0.36257		0.08583	0.96967	0.99191		0.08583	0.99191	0.99871
1.66812	16.0853	0.23397	15.9317	0.38579	16.0692	0.37864	16.2335	0.40008	16.2496	0.39115	16.3782	0.36793		0.08611	0.97089	0.99708		0.08611	0.99708	1.00145
1.67312	16.0978	0.23754	15.9638	0.39115	16.1531	0.38579	16.2406	0.40722	16.2603	0.3983	16.4407	0.37507		0.08639	0.9715	0.99085		0.08639	0.99085	1.00145
1.67812	16.0817	0.24112	15.9799	0.3983	16.1639	0.39115	16.2764	0.41437	16.2817	0.40365	16.4407	0.38043		0.08667	0.96553	0.99456		0.08667	0.99456	1.00226
1.68312	16.0924	0.24648	15.9263	0.40543	16.0406	0.3983	16.2299	0.42151	16.3353	0.41258	16.4068	0.38758		0.08694	0.96833	0.99549		0.08694	0.99549	0.99693
1.68812	16.1478	0.25183	16.0138	0.41258	16.1996	0.40543	16.2996	0.42866	16.3835	0.41972	16.5014	0.39472		0.08722	0.96784	0.99814		0.08722	0.99814	1.00242
1.69312	16.121	0.25362	16.0049	0.41794	16.1263	0.41258	16.1924	0.43579	16.3782	0.42687	16.4085	0.40187		0.0875	0.96821	0.99735		0.0875	0.99735	1.00275
1.69812	16.1156	0.2572	16.0388	0.42509	16.2281	0.41972	16.305	0.44116	16.4353	0.43401	16.5121	0.409		0.08778	0.96626	0.99483		0.08778	0.99483	1.00097
1.70312	16.1585	0.26255	16.0335	0.43223	16.2817	0.42687	16.2335	0.45009	16.3478	0.44116	16.4711	0.41615		0.08806	0.96784	0.99708		0.08806	0.99708	0.9979
1.70812	16.1335	0.26612	16.1013	0.43759	16.2389	0.43401	16.3228	0.45723	16.4496	0.4483	16.5211	0.42329		0.08833	0.96858	0.99642		0.08833	0.99642	1.00226
1.71312	16.1924	0.27148	16.0299	0.44294	16.3103	0.44116	16.3532	0.46259	16.5246	0.45723	16.5246	0.42866		0.08861	0.96821	1.00066		0.08861	1.00066	0.99758
1.71812	16.1924	0.27505	16.1531	0.45009	16.2907	0.4483	16.3121	0.4733	16.5211	0.46259	16.5818	0.43759		0.08889	0.96297	0.99456		0.08889	0.99456	0.99661
1.72312	16.1728	0.27684	16.0335	0.45723	16.2639	0.45723	16.2996	0.48045	16.5121	0.47152	16.5675	0.44473		0.08917	0.97016	0.99748		0.08917	0.99748	0.99887
1.72812	16.1531	0.28042	16.1067	0.46616	16.321	0.46259	16.346	0.48759	16.4657	0.48045	16.5318	0.45188		0.08944	0.96431	0.99456		0.08944	0.99456	1
1.73312	16.1728	0.28577	16.1263	0.4733	16.3175	0.47152	16.2406	0.49474	16.5211	0.48759	16.6032	0.45902		0.08972	0.96894	0.99669		0.08972	0.99669	1.00226
1.73812	16.2692	0.29112	16.1514	0.48045	16.2746	0.47867	16.3996	0.50189	16.5764	0.49295	16.5532	0.46616		0.09	0.97369	0.99708		0.09	0.99708	1.00242
1.74312	16.3371	0.29649	16.1281	0.48759	16.3728	0.48402	16.271	0.50903	16.5354	0.50189	16.6425	0.47688		0.09028	0.96736	0.9992		0.09028	0.9992	1.00242
1.74812	16.3353	0.30006	16.0656	0.49474	16.3782	0.49117	16.3478	0.51796	16.4961	0.50903	16.6121	0.48224		0.09056	0.96687	0.99602		0.09056	0.99602	1.00016
1.75312	16.3121	0.30363	16.1924	0.50367	16.4193	0.49831	16.4693	0.5251	16.5764	0.51618	16.68	0.48938		0.09083	0.96858	0.99589		0.09083	0.99589	1.00065
1.75812	16.271	0.30899	16.1531	0.5126	16.3764	0.50724	16.3675	0.53225	16.6747	0.5251	16.6997	0.49474		0.09111	0.9715	0.99775		0.09111	0.99775	1.00145
1.76312	16.3425	0.31256	16.1531	0.51796	16.3889	0.51438	16.4139	0.53939	16.5889	0.53225	16.6121	0.50189		0.09139	0.96955	0.99735		0.09139	0.99735	1.00048
1.76812	16.3675	0.31792	16.2442	0.52868	16.4532	0.52153	16.5211	0.54832	16.6247	0.54118	16.6372	0.50903		0.09167	0.97089	0.99337		0.09167	0.99337	1.00178
1.77312	16.3567	0.32506	16.2353	0.5376	16.4282	0.52868	16.4246	0.55725	16.5836	0.54832	16.689	0.51618		0.09194	0.97065	0.99496		0.09194	0.99496	1.00226
1.77812	16.3585	0.33042	16.1567	0.54475	16.4407	0.53582	16.5318	0.56261	16.7515	0.55725	16.7157	0.5251		0.09222	0.97223	0.99642		0.09222	0.99642	1.00226
1.78312	16.3317	0.33578	16.1371	0.55367	16.4639	0.54297	16.4657	0.57154	16.7425	0.56439	16.7818	0.53225		0.0925	0.9659	0.99417		0.0925	0.99417	1.00048
1.78812	16.3567	0.33935	16.3175	0.56082	16.48	0.55189	16.4996	0.57868	16.7908	0.57333	16.6961	0.53939		0.09278	0.96931	0.99602		0.09278	0.99602	1.00129
1.79312	16.4353	0.34292	16.1728	0.56618	16.5318	0.55725	16.5068	0.58583	16.7783	0.58047	16.7372	0.54654		0.09306	0.96784	1.00106		0.09306	1.00106	0.99741
1.79812	16.3282	0.34828	16.2389	0.57333	16.5782	0.56439	16.6175	0.59476	16.7872	0.58761	16.8229	0.55547		0.09333	0.96967	0.99708		0.09333	0.99708	0.99644
1.80312	16.3925	0.35364	16.3228	0.58047	16.5461	0.57333	16.5157	0.6019	16.755	0.59655	16.6782	0.56261		0.09361	0.96918	0.99562		0.09361	0.99562	1.00016
1.80812	16.43	0.35721	16.2746	0.58226	16.5979	0.58047	16.5407	0.61262	16.7854	0.60369	16.8318	0.56976		0.09389	0.96699	0.99841		0.09389	0.99841	0.99968
1.81312	16.4175	0.36079	16.3478	0.59118	16.5889	0.58761	16.5604	0.61977	16.8586	0.61262	16.8854	0.57868		0.09417	0.9687	0.99443		0.09417	0.99443	1.00129
1.81812	16.3585	0.36793	16.2764	0.60547	16.5568	0.59476	16.6657	0.62869	16.8425	0.62155	16.7622	0.58583		0.09444	0.96955	0.99629		0.09444	0.99629	1.00129
1.82312	16.505	0.37151	16.3157	0.60547	16.5729	0.6019	16.5371	0.63941	16.7872	0.63048	16.8783	0.59298		0.09472	0.96992	0.99271		0.09472	0.99271	0.99887
1.82812	16.4711	0.37686	16.3978	0.59298	16.6086	0.61083	16.6139	0.64656	16.8265	0.63941	16.8747	0.6019		0.095	0.9665	0.99629		0.095	0.99629	1.00065
1.83312	16.43	0.384	16.3942	0.59833	16.5479	0.61977	16.5657	0.65548	16.8586	0.64834	16.9301	0.60905		0.09528	0.96821	0.99403		0.09528	0.99403	1.00323
1.83812	16.639	0.38579	16.3925	0.61262	16.6175	0.62512	16.6479	0.66441	16.8801	0.65727	16.9104	0.61797		0.09556	0.96955	0.99775		0.09556	0.99775	1.00097
1.84312	16.5407	0.39293	16.3764	0.61262	16.5782	0.63405	16.6943	0.67335	16.8908	0.66441	16.9319	0.62512		0.09583	0.97296	1.00292		0.09583	1.00292	1.00242
1.84812	16.4907	0.3983	16.296	0.62155	16.6639	0.64119	16.5532	0.68049	16.9461	0.67156	16.9622	0.63048		0.09611	0.96553	0.99483		0.09611	0.99483	1.00226
1.85312	16.4711	0.40543	16.3782	0.63048	16.5979	0.65013	16.6907	0.68764	16.8908	0.68049	16.8747	0.63941		0.09639	0.9659	0.9992		0.09639	0.9992	0.99968
1.85812	16.4943	0.40722	16.3818	0.63941	16.6497	0.65727	16.6657	0.69477	16.8747	0.68942	17.0426	0.64834		0.09667	0.97284	0.99337		0.09667	0.99337	0.99968
1.86312	16.5193	0.41258	16.4282	0.64656	16.6961	0.66263	16.7247	0.70728	16.9461	0.69835	16.9461	0.65727		0.09694	0.96529	0.99523		0.09694	0.99523	1
1.86812	16.5318	0.41972	16.4407	0.6537	16.6997	0.66977	16.8372	0.71978	16.839	0.70371	16.9712	0.66441		0.09722	0.96931	0.99417		0.09722	0.99417	1
1.87312	16.5729	0.42329	16.4336	0.67513	16.6282	0.6787	16.7854	0.7305	16.9569	0.71264	16.9319	0.67335		0.0975	0.97125	0.99297		0.0975	0.99297	1.00065
1.87812	16.5711	0.42866	16.4693	0.66977	16.73	0.68764	16.7157	0.73585	17.0426	0.72157	17.0033	0.68227		0.09778	0.97101	0.99297		0.09778	0.99297	1.00097
1.88312	16.6121	0.43401	16.4711	0.6787	16.7425	0.69656	16.7318	0.74122	17.0122	0.7305	16.9979	0.69299		0.09806	0.95993	0.99549		0.09806	0.99549	1.00178
1.88812	16.6139	0.43937	16.4657	0.68585	16.7425	0.70371	16.7372	0.75193	17.048	0.74122	17.0426	0.70192		0.09833	0.96687	0.99748		0.09833	0.99748	1.00048
1.89312	16.5514	0.43223	16.4032	0.69299	16.7872	0.71443	16.7925	0.76265	17.0015	0.75015	17.0926	0.71086		0.09861	0.97186	0.99589		0.09861	0.99589	0.99935
1.89812	16.6014	0.43579	16.505	0.70014	16.8176	0.72514	16.7854	0.76979	17.0569	0.76086	16.9979	0.71978		0.09889	0.97199	0.99881		0.09889	0.99881	0.99919
1.90312	16.5371	0.44294	16.4943	0.70906	16.7675	0.73585	16.7729	0.77872	17.0944	0.76801	16.9872	0.72871		0.09917	0.96931	0.99562		0.09917	0.99562	0.99838
1.90812	16.5818	0.4483	16.5157	0.718	16.8372	0.74479	16.7925	0.78765	17.0872	0.77694	17.0747	0.73943		0.09944	0.97369	0.99297		0.09944	0.99297	0.99968
1.91312	16.6139	0.45188	16.4907	0.72871	16.8479	0.75015	16.8943	0.7948	17.1462	0.78765	17.114	0.74836		0.09972	0.96833	0.99456		0.09972	0.99456	1.00048
1.91812	16.5318	0.4608	16.5121	0.73585	16.8372	0.75907	16.8908	0.80552	17.1212	0.79658	17.0694	0.75729		0.1	0.96833	0.99085		0.1	0.99085	1.00501
1.92312	16.5354	0.46973	16.5604	0.74479	16.7979	0.76801	16.8694	0.81265	17.1087	0.8073	17.1194	0.76622		0.10028	0.96687	0.99443		0.10028	0.99443	1.00275
														0.10056	0.96894	0.99775		0.10056	0.99775	1.00242
														0.10083	0.96931	0.99669		0.10083	0.99669	1.00129
														0.10111	0.97101	0.99775		0.10111	0.99775	1.00048
														0.10139	0.96626	0.99523		0.10139	0.99523	1.00356
														0.10167	0.96821	0.99669		0.10167	0.99669	0.99935
														0.10194	0.96931	0.99523		0.10194	0.99523	1.00048
														0.10222	0.97065	0.99602		0.10222	0.99602	1.00048
														0.1025	0.97028	0.99377		0.1025	0.99377	1
														0.10278	0.97527	0.99483		0.10278	0.99483	1.00097
														0.10306	0.97125	0.99562		0.10306	0.99562	1.00275
														0.10333	0.96687	0.99589		0.10333	0.99589	0.99968
														0.10361	0.96858	0.99735		0.10361	0.99735	1.00372
														0.10389	0.96931	0.99496		0.10389	0.99496	1.00178
														0.10417	0.9665	0.99589		0.10417	0.99589	0.99838
														0.10444	0.96821	0.99443		0.10444	0.99443	1.00307
														0.10472	0.96663	0.99151		0.10472	0.99151	1
														0.105	0.96334	0.99788		0.105	0.99788	1.00582
														0.10528	0.97369	0.99496		0.10528	0.99496	0.99968
														0.10556	0.97101	0.99602		0.10556	0.99602	1.00453
														0.10583	0.97223	0.99443		0.10583	0.99443	0.99919
														0.10611	0.96833	0.99669		0.10611	0.99669	1.00065
														0.10639	0.97418	0.99602		0.10639	0.99602	1.00178
														0.10667	0.96358	0.99669		0.10667	0.99669	1.00145
														0.10694	0.97016	0.99165		0.10694	0.99165	1.00016
														0.10722	0.96663	0.99629		0.10722	0.99629	1.00226
														0.1075	0.97125	0.99748		0.1075	0.99748	1.00048
														0.10778	0.97186	0.99456		0.10778	0.99456	0.99612
														0.10806	0.96468	0.99483		0.10806	0.99483	1.00065
														0.10833	0.97162	0.99669		0.10833	0.99669	1.00275
														0.10861	0.96334	0.99695		0.10861	0.99695	0.99919
														0.10889	0.97052	0.99854		0.10889	0.99854	1.00065
														0.10917	0.96602	0.99642		0.10917	0.99642	0.99887
														0.10944	0.96833	0.99589		0.10944	0.99589	0.99822
														0.10972	0.96468	0.99669		0.10972	0.99669	0.99968
														0.11	0.96699	0.99496		0.11	0.99496	1.00129
														0.11028	0.96431	0.99642		0.11028	0.99642	1
														0.11056	0.96687	0.99191		0.11056	0.99191	1.00065
														0.11083	0.96492	0.99297		0.11083	0.99297	0.99935
														0.11111	0.96955	0.99417		0.11111	0.99417	1.00065
														0.11139	0.96736	0.99695		0.11139	0.99695	0.99935
														0.11167	0.97101	0.9935		0.11167	0.9935	1
														0.11194	0.96382	0.99417		0.11194	0.99417	0.99968
														0.11222	0.96456	0.99231		0.11222	0.99231	1.00145
														0.1125	0.96553	0.99549		0.1125	0.99549	1.00323
														0.11278	0.96931	1		0.11278	1	1.00178
														0.11306	0.9659	0.99483		0.11306	0.99483	1.00145
														0.11333	0.96918	0.99894		0.11333	0.99894	0.99968
														0.11361	0.96931	0.99417		0.11361	0.99417	1.00307
														0.11389	0.9665	0.99788		0.11389	0.99788	1.00048
														0.11417	0.96821	0.99483		0.11417	0.99483	0.99741
														0.11444	0.96894	0.99496		0.11444	0.99496	1.00275
														0.11472	0.96626	0.99602		0.11472	0.99602	1.00194
														0.115	0.96663	0.99337		0.115	0.99337	1.00016
														0.11528	0.96736	0.99483		0.11528	0.99483	1.00048
														0.11556	0.96431	0.99748		0.11556	0.99748	0.99919
														0.11583	0.96602	0.99456		0.11583	0.99456	1
														0.11611	0.96736	0.99881		0.11611	0.99881	1.00307
														0.11639	0.9676	0.99297		0.11639	0.99297	0.99968
														0.11667	0.96821	0.99562		0.11667	0.99562	1.00097
														0.11694	0.9659	0.99271		0.11694	0.99271	1
														0.11722	0.96967	1.00093		0.11722	1.00093	1.00145
														0.1175	0.96334	0.99496		0.1175	0.99496	0.99709
														0.11778	0.96784	0.99059		0.11778	0.99059	1
														0.11806	0.96821	0.99297		0.11806	0.99297	0.99838
														0.11833	0.96724	0.99589		0.11833	0.99589	0.99919
														0.11861	0.97101	0.99483		0.11861	0.99483	0.99822
														0.11889	0.96724	0.99549		0.11889	0.99549	1.00048
														0.11917	0.97199	0.99311		0.11917	0.99311	1.00145
														0.11944	0.96931	0.99443		0.11944	0.99443	1.00194
														0.11972	0.96736	0.99496		0.11972	0.99496	0.99822
														0.12	0.96699	0.99443		0.12	0.99443	1
														0.12028	0.96699	0.9935		0.12028	0.9935	0.99822
														0.12056	0.96334	0.99629		0.12056	0.99629	0.99822
														0.12083	0.96492	0.99708		0.12083	0.99708	0.99968
														0.12111	0.96821	0.99562		0.12111	0.99562	1
														0.12139	0.96918	0.99257		0.12139	0.99257	0.99758
														0.12167	0.96736	0.9935		0.12167	0.9935	1.00178
														0.12194	0.96833	0.99204		0.12194	0.99204	0.99612
														0.12222	0.9659	0.99443		0.12222	0.99443	1.00129
														0.1225	0.9659	0.99549		0.1225	0.99549	1.00048
														0.12278	0.96821	0.99417		0.12278	0.99417	1.00048
														0.12306	0.96382	0.99735		0.12306	0.99735	0.99887
														0.12333	0.9715	1.00318		0.12333	1.00318	0.99919
														0.12361	0.96724	0.99562		0.12361	0.99562	1.00016
														0.12389	0.96687	0.99417		0.12389	0.99417	1.00016
														0.12417	0.96858	0.99337		0.12417	0.99337	0.99838
														0.12444	0.96516	0.9935		0.12444	0.9935	0.99871
														0.12472	0.97065	0.99204		0.12472	0.99204	0.99822
														0.125	0.96931	0.99669		0.125	0.99669	0.99935
														0.12528	0.96833	0.99496		0.12528	0.99496	1.00226
														0.12556	0.9665	0.98953		0.12556	0.98953	0.99968
														0.12583	0.96699	0.99125		0.12583	0.99125	0.99871
														0.12611	0.962	0.9935		0.12611	0.9935	1.00275
														0.12639	0.96687	0.99125		0.12639	0.99125	1.00275
														0.12667	0.96322	0.99562		0.12667	0.99562	1.00097
														0.12694	0.97016	0.99403		0.12694	0.99403	1.00194
														0.12722	0.96992	0.99483		0.12722	0.99483	0.99693
														0.1275	0.96858	0.99523		0.1275	0.99523	0.99758
														0.12778	0.96663	0.99151		0.12778	0.99151	1.00178
														0.12806	0.96626	0.99562		0.12806	0.99562	1.00307
														0.12833	0.96468	0.99337		0.12833	0.99337	0.99693
														0.12861	0.96724	0.99523		0.12861	0.99523	1
														0.12889	0.96931	0.99456		0.12889	0.99456	0.99838
														0.12917	0.9659	0.99377		0.12917	0.99377	0.99838
														0.12944	0.96602	0.99151		0.12944	0.99151	0.99822
														0.12972	0.96699	0.99045		0.12972	0.99045	0.99887
														0.13	0.96224	0.99271		0.13	0.99271	0.99741
														0.13028	0.96626	0.99775		0.13028	0.99775	0.99693
														0.13056	0.96821	0.99549		0.13056	0.99549	1.00404
														0.13083	0.96918	0.99337		0.13083	0.99337	0.99919
														0.13111	0.96858	0.99231		0.13111	0.99231	0.99644
														0.13139	0.97235	0.99271		0.13139	0.99271	0.99661
														0.13167	0.97065	0.99417		0.13167	0.99417	0.99919
														0.13194	0.96687	0.99377		0.13194	0.99377	1.00178
														0.13222	0.96431	0.99417		0.13222	0.99417	1.00097
														0.1325	0.96992	0.99191		0.1325	0.99191	0.99871
														0.13278	0.9665	0.99151		0.13278	0.99151	0.99693
														0.13306	0.96736	0.99165		0.13306	0.99165	1.00323
														0.13333	0.96492	0.99377		0.13333	0.99377	0.9979
														0.13361	0.97089	0.99602		0.13361	0.99602	1.00065
														0.13389	0.9687	0.99297		0.13389	0.99297	1.00178
														0.13417	0.97028	0.99456		0.13417	0.99456	0.9979
														0.13444	0.96955	0.99257		0.13444	0.99257	1.00323
														0.13472	0.9659	0.99377		0.13472	0.99377	0.99693
														0.135	0.96821	0.99841		0.135	0.99841	0.99531
														0.13528	0.96687	0.99231		0.13528	0.99231	1
														0.13556	0.96736	0.99496		0.13556	0.99496	0.99935
														0.13583	0.96516	0.99271		0.13583	0.99271	0.99968
														0.13611	0.96918	0.99271		0.13611	0.99271	0.99822
														0.13639	0.96699	0.99019		0.13639	0.99019	1.00065
														0.13667	0.96419	0.99257		0.13667	0.99257	0.99935
														0.13694	0.96821	0.99297		0.13694	0.99297	1.00194
														0.13722	0.96784	0.99085		0.13722	0.99085	0.99612
														0.1375	0.9659	0.99814		0.1375	0.99814	0.99935
														0.13778	0.97089	0.99443		0.13778	0.99443	1.00048
														0.13806	0.97065	0.9935		0.13806	0.9935	1.00356
														0.13833	0.96821	0.99443		0.13833	0.99443	0.9979
														0.13861	0.96833	0.99483		0.13861	0.99483	0.99887
														0.13889	0.96529	0.99854		0.13889	0.99854	0.99693
														0.13917	0.96894	0.99271		0.13917	0.99271	1
														0.13944	0.97101	0.99006		0.13944	0.99006	0.99935
														0.13972	0.97223	0.99257		0.13972	0.99257	0.99822
														0.14	0.96626	0.99271		0.14	0.99271	0.99919
														0.14028	0.9665	0.99695		0.14028	0.99695	1.00048
														0.14056	0.96724	0.99059		0.14056	0.99059	0.99968
														0.14083	0.96687	0.99602		0.14083	0.99602	1
														0.14111	0.96687	0.99562		0.14111	0.99562	1.00097
														0.14139	0.96724	0.99456		0.14139	0.99456	1.00145
														0.14167	0.96419	0.99337		0.14167	0.99337	0.99838
														0.14194	0.96163	0.99403		0.14194	0.99403	1.00178
														0.14222	0.96687	0.99311		0.14222	0.99311	1.00226
														0.1425	0.96663	0.99045		0.1425	0.99045	0.99935
														0.14278	0.96334	0.99204		0.14278	0.99204	1.0042
														0.14306	0.96699	0.99191		0.14306	0.99191	1.00194
														0.14333	0.96382	0.99443		0.14333	0.99443	1.00016
														0.14361	0.96431	0.99443		0.14361	0.99443	0.99919
														0.14389	0.9665	0.99417		0.14389	0.99417	1.00145
														0.14417	0.96492	0.99085		0.14417	0.99085	1.00275
														0.14444	0.96468	0.99297		0.14444	0.99297	0.99968
														0.14472	0.96602	0.99602		0.14472	0.99602	0.99968
														0.145	0.96797	0.99297		0.145	0.99297	0.99838
														0.14528	0.96395	0.99695		0.14528	0.99695	0.99887
														0.14556	0.96663	0.99443		0.14556	0.99443	1.00048
														0.14583	0.96456	0.99098		0.14583	0.99098	1.00065
														0.14611	0.96529	0.9935		0.14611	0.9935	1.00097
														0.14639	0.96784	0.99231		0.14639	0.99231	1.00129
														0.14667	0.96858	0.99204		0.14667	0.99204	0.99887
														0.14694	0.96626	0.99191		0.14694	0.99191	0.99887
														0.14722	0.97052	0.99443		0.14722	0.99443	1.00178
														0.1475	0.96529	0.99337		0.1475	0.99337	0.99919
														0.14778	0.96565	0.9935		0.14778	0.9935	0.99919
														0.14806	0.96699	0.99019		0.14806	0.99019	1.00097
														0.14833	0.97125	0.99297		0.14833	0.99297	1.00129
														0.14861	0.97101	0.99403		0.14861	0.99403	0.99968
														0.14889	0.96699	0.99549		0.14889	0.99549	0.99887
														0.14917	0.97028	0.99443		0.14917	0.99443	1.00226
														0.14944	0.96431	0.99098		0.14944	0.99098	1.00372
														0.14972	0.96699	0.99417		0.14972	0.99417	1.00097
														0.15	0.96797	0.99204		0.15	0.99204	1.00065
														0.15028	0.9659	0.99523		0.15028	0.99523	1.00048
														0.15056	0.96736	0.99297		0.15056	0.99297	1.00145
														0.15083	0.96626	0.99443		0.15083	0.99443	1.00065
														0.15111	0.96626	0.99297		0.15111	0.99297	1.00226
														0.15139	0.96663	0.99311		0.15139	0.99311	1.00097
														0.15167	0.9687	0.99297		0.15167	0.99297	0.99919
														0.15194	0.9743	0.99483		0.15194	0.99483	1.00194
														0.15222	0.96724	0.99483		0.15222	0.99483	1.00453
														0.1525	0.96724	0.99708		0.1525	0.99708	0.99935
														0.15278	0.96468	0.98939		0.15278	0.98939	0.99935
														0.15306	0.96699	0.98953		0.15306	0.98953	0.99919
														0.15333	0.96382	0.99523		0.15333	0.99523	1.00178
														0.15361	0.96017	0.99443		0.15361	0.99443	1.00129
														0.15389	0.96797	0.99456		0.15389	0.99456	1
														0.15417	0.96395	0.99204		0.15417	0.99204	0.99822
														0.15444	0.97065	0.99085		0.15444	0.99085	1.00065
														0.15472	0.96516	0.99642		0.15472	0.99642	1.00097
														0.155	0.96918	0.9935		0.155	0.9935	0.99935
														0.15528	0.96967	0.99496		0.15528	0.99496	1.00097
														0.15556	0.9665	0.99708		0.15556	0.99708	0.99935
														0.15583	0.96687	0.99085		0.15583	0.99085	1.00048
														0.15611	0.97065	0.99098		0.15611	0.99098	1.00307
														0.15639	0.96821	0.9935		0.15639	0.9935	1.00307
														0.15667	0.9676	0.99098		0.15667	0.99098	0.99887
														0.15694	0.96821	0.99549		0.15694	0.99549	0.99709
														0.15722	0.96516	0.99496		0.15722	0.99496	1.00145
														0.1575	0.97065	0.99642		0.1575	0.99642	1.00194
														0.15778	0.97223	0.99231		0.15778	0.99231	1.00097
														0.15806	0.96382	0.99456		0.15806	0.99456	1.00129
														0.15833	0.96626	0.99165		0.15833	0.99165	1.00178
														0.15861	0.96626	0.99496		0.15861	0.99496	0.99871
														0.15889	0.96663	0.99377		0.15889	0.99377	0.99822
														0.15917	0.96602	0.99165		0.15917	0.99165	0.99822
														0.15944	0.96797	0.99443		0.15944	0.99443	1.00194
														0.15972	0.96236	0.99257		0.15972	0.99257	1.00178
														0.16	0.96918	0.99271		0.16	0.99271	1.00048
														0.16028	0.96261	0.99297		0.16028	0.99297	1.0042
														0.16056	0.96602	0.99483		0.16056	0.99483	1.00097
														0.16083	0.96395	0.99165		0.16083	0.99165	1.00194
														0.16111	0.96529	0.99377		0.16111	0.99377	1.00275
														0.16139	0.96894	0.99165		0.16139	0.99165	0.9979
														0.16167	0.9659	0.99496		0.16167	0.99496	1
														0.16194	0.96334	0.99311		0.16194	0.99311	0.99919
														0.16222	0.96663	0.99695		0.16222	0.99695	1
														0.1625	0.96565	0.99019		0.1625	0.99019	0.99693
														0.16278	0.96565	0.99748		0.16278	0.99748	1.00533
														0.16306	0.96955	0.99523		0.16306	0.99523	1.00323
														0.16333	0.96626	0.99231		0.16333	0.99231	1.00048
														0.16361	0.9659	0.99006		0.16361	0.99006	1.00145
														0.16389	0.96918	0.99589		0.16389	0.99589	1.00194
														0.16417	0.96663	0.99403		0.16417	0.99403	1.00048
														0.16444	0.96821	0.99297		0.16444	0.99297	1.00533
														0.16472	0.96565	0.99204		0.16472	0.99204	1
														0.165	0.96492	0.99377		0.165	0.99377	0.99919
														0.16528	0.96419	0.99496		0.16528	0.99496	1.00242
														0.16556	0.96456	0.99496		0.16556	0.99496	1.00242
														0.16583	0.96382	0.99204		0.16583	0.99204	0.99838
														0.16611	0.96492	0.99257		0.16611	0.99257	1.00065
														0.16639	0.9665	0.99204		0.16639	0.99204	1.00016
														0.16667	0.9659	0.99297		0.16667	0.99297	1.00178
														0.16694	0.96492	0.99483		0.16694	0.99483	1.00097
														0.16722	0.96419	0.99231		0.16722	0.99231	1.0042
														0.1675	0.96626	0.99483		0.1675	0.99483	1
														0.16778	0.95822	0.99165		0.16778	0.99165	1.00242
														0.16806	0.96431	0.99443		0.16806	0.99443	1.00048
														0.16833	0.96833	0.99337		0.16833	0.99337	0.99709
														0.16861	0.96858	0.99669		0.16861	0.99669	1.00226
														0.16889	0.96468	0.99045		0.16889	0.99045	1.00048
														0.16917	0.96736	0.99311		0.16917	0.99311	1.00307
														0.16944	0.96821	0.99257		0.16944	0.99257	0.99968
														0.16972	0.96529	0.99589		0.16972	0.99589	1.00178
														0.17	0.96516	0.99417		0.17	0.99417	1.00194
														0.17028	0.9659	0.99059		0.17028	0.99059	1.00453
														0.17056	0.96516	0.99204		0.17056	0.99204	1.00178
														0.17083	0.96529	0.99257		0.17083	0.99257	1.00194
														0.17111	0.96529	0.99377		0.17111	0.99377	1.00097
														0.17139	0.96736	0.99456		0.17139	0.99456	0.99935
														0.17167	0.97235	0.99151		0.17167	0.99151	1.00323
														0.17194	0.96858	0.99417		0.17194	0.99417	0.99709
														0.17222	0.96967	0.99271		0.17222	0.99271	1.00145
														0.1725	0.96261	0.99377		0.1725	0.99377	1.00404
														0.17278	0.96699	0.9935		0.17278	0.9935	1.00242
														0.17306	0.96261	0.99642		0.17306	0.99642	1.00194
														0.17333	0.96992	0.99443		0.17333	0.99443	1.00275
														0.17361	0.96358	0.99165		0.17361	0.99165	1.00065
														0.17389	0.96431	0.99204		0.17389	0.99204	1.00194
														0.17417	0.9659	0.99642		0.17417	0.99642	1.00242
														0.17444	0.96626	0.99165		0.17444	0.99165	1.00065
														0.17472	0.96797	0.99403		0.17472	0.99403	1
														0.175	0.97101	0.99045		0.175	0.99045	0.99758
														0.17528	0.96724	0.99695		0.17528	0.99695	1.00097
														0.17556	0.96736	0.99496		0.17556	0.99496	1.00356
														0.17583	0.96236	0.99443		0.17583	0.99443	1.00048
														0.17611	0.96931	0.99523		0.17611	0.99523	0.99887
														0.17639	0.96955	0.99496		0.17639	0.99496	1.00194
														0.17667	0.96261	0.99417		0.17667	0.99417	1.00016
														0.17694	0.96784	0.99496		0.17694	0.99496	1.00194
														0.17722	0.96797	0.99496		0.17722	0.99496	1.00016
														0.1775	0.96297	0.99523		0.1775	0.99523	1.00016
														0.17778	0.96358	0.99629		0.17778	0.99629	1.00097
														0.17806	0.96918	0.99125		0.17806	0.99125	1.00275
														0.17833	0.9665	0.99125		0.17833	0.99125	1.00178
														0.17861	0.96224	0.99496		0.17861	0.99496	1.00145
														0.17889	0.97125	0.99483		0.17889	0.99483	1.00598
														0.17917	0.96858	0.99257		0.17917	0.99257	1.00145
														0.17944	0.96724	0.99589		0.17944	0.99589	1
														0.17972	0.96736	0.99669		0.17972	0.99669	1.00307
														0.18	0.962	0.99297		0.18	0.99297	1.00275
														0.18028	0.96821	0.99735		0.18028	0.99735	0.99887
														0.18056	0.96602	0.99297		0.18056	0.99297	1.00485
														0.18083	0.96516	0.99271		0.18083	0.99271	1.00097
														0.18111	0.96992	0.99257		0.18111	0.99257	0.99887
														0.18139	0.96736	0.99337		0.18139	0.99337	1.00598
														0.18167	0.96602	0.99602		0.18167	0.99602	1.00485
														0.18194	0.9676	0.99642		0.18194	0.99642	1.00307
														0.18222	0.96297	0.99788		0.18222	0.99788	1.00323
														0.1825	0.96395	0.99297		0.1825	0.99297	0.99871
														0.18278	0.9687	0.99443		0.18278	0.99443	0.99838
														0.18306	0.96602	0.9886		0.18306	0.9886	1.00307
														0.18333	0.9665	0.99456		0.18333	0.99456	0.99968
														0.18361	0.96224	0.99417		0.18361	0.99417	1.00016
														0.18389	0.96529	0.99297		0.18389	0.99297	1.00226
														0.18417	0.96602	0.99204		0.18417	0.99204	0.99968
														0.18444	0.97125	0.99098		0.18444	0.99098	1.00323
														0.18472	0.96553	0.99204		0.18472	0.99204	1.00356
														0.185	0.96687	0.99549		0.185	0.99549	1.00226
														0.18528	0.96468	0.99151		0.18528	0.99151	0.99693
														0.18556	0.96456	0.99337		0.18556	0.99337	1.00275
														0.18583	0.96687	0.99602		0.18583	0.99602	1.00404
														0.18611	0.96931	0.99523		0.18611	0.99523	0.99935
														0.18639	0.96516	0.99271		0.18639	0.99271	1.00129
														0.18667	0.96516	0.98913		0.18667	0.98913	1.00145
														0.18694	0.96699	0.99257		0.18694	0.99257	0.99935
														0.18722	0.97016	0.99151		0.18722	0.99151	1.00372
														0.1875	0.9665	0.99337		0.1875	0.99337	0.99838
														0.18778	0.96395	0.99231		0.18778	0.99231	1.00275
														0.18806	0.96529	0.99204		0.18806	0.99204	1.00048
														0.18833	0.96358	0.99297		0.18833	0.99297	1.00275
														0.18861	0.96821	0.99523		0.18861	0.99523	1.00226
														0.18889	0.96492	0.99191		0.18889	0.99191	1.00533
														0.18917	0.96724	0.99456		0.18917	0.99456	1.00129
														0.18944	0.96395	0.99297		0.18944	0.99297	1.00323
														0.18972	0.96858	0.99271		0.18972	0.99271	1.00145
														0.19	0.96395	0.99125		0.19	0.99125	1.00048
														0.19028	0.97186	0.99523		0.19028	0.99523	1.00097
														0.19056	0.96931	0.99549		0.19056	0.99549	1.00048
														0.19083	0.96358	0.9935		0.19083	0.9935	1.00178
														0.19111	0.96736	0.99377		0.19111	0.99377	1.00275
														0.19139	0.96516	0.99417		0.19139	0.99417	1.00016
														0.19167	0.96419	0.99311		0.19167	0.99311	1.00129
														0.19194	0.96724	0.99297		0.19194	0.99297	0.99871
														0.19222	0.96736	0.99708		0.19222	0.99708	1.00048
														0.1925	0.97186	0.99377		0.1925	0.99377	1.00129
														0.19278	0.96261	0.99337		0.19278	0.99337	0.99968
														0.19306	0.9659	0.9935		0.19306	0.9935	1.00533
														0.19333	0.96334	0.99311		0.19333	0.99311	1.00097
														0.19361	0.97016	0.99443		0.19361	0.99443	1.00372
														0.19389	0.96736	0.99271		0.19389	0.99271	1.00356
														0.19417	0.97089	0.99642		0.19417	0.99642	1.00194
														0.19444	0.97235	0.99098		0.19444	0.99098	1.00065
														0.19472	0.96516	0.98833		0.19472	0.98833	1.00065
														0.195	0.96663	0.99337		0.195	0.99337	1.00129
														0.19528	0.96382	0.99443		0.19528	0.99443	1.0042
														0.19556	0.96334	0.99549		0.19556	0.99549	1.00323
														0.19583	0.96724	0.99483		0.19583	0.99483	0.99871
														0.19611	0.96858	0.99377		0.19611	0.99377	0.99968
														0.19639	0.96492	0.99496		0.19639	0.99496	0.99661
														0.19667	0.96322	0.99257		0.19667	0.99257	1.00129
														0.19694	0.96151	0.99483		0.19694	0.99483	1.00145
														0.19722	0.96626	0.99337		0.19722	0.99337	0.99935
														0.1975	0.97016	0.99045		0.1975	0.99045	0.9979
														0.19778	0.9659	0.99297		0.19778	0.99297	1.00453
														0.19806	0.96334	0.99204		0.19806	0.99204	0.99838
														0.19833	0.96797	0.99231		0.19833	0.99231	1.00129
														0.19861	0.96724	0.99257		0.19861	0.99257	1.00194
														0.19889	0.96419	0.99417		0.19889	0.99417	1.00711
														0.19917	0.96602	0.99337		0.19917	0.99337	1.00097
														0.19944	0.96151	0.99483		0.19944	0.99483	1.00453
														0.19972	0.96687	0.99085		0.19972	0.99085	0.9979
														0.2	0.96931	0.99669		0.2	0.99669	1.00194
														0.20028	0.96736	0.99191		0.20028	0.99191	1.00048
														0.20056	0.96236	0.99297		0.20056	0.99297	1.00065
														0.20083	0.97162	0.99257		0.20083	0.99257	0.99935
														0.20111	0.96967	0.98873		0.20111	0.98873	0.99741
														0.20139	0.9676	0.99271		0.20139	0.99271	1.00129
														0.20167	0.96626	0.99669		0.20167	0.99669	1.00097
														0.20194	0.9687	0.99204		0.20194	0.99204	1.00226
														0.20222	0.96931	0.99562		0.20222	0.99562	1.00323
														0.2025	0.96602	0.99642		0.2025	0.99642	1.00145
														0.20278	0.96297	0.99417		0.20278	0.99417	0.99935
														0.20306	0.97052	0.99231		0.20306	0.99231	1.00065
														0.20333	0.96858	0.99098		0.20333	0.99098	1.00453
														0.20361	0.96017	0.99204		0.20361	0.99204	1.0063
														0.20389	0.96833	0.99085		0.20389	0.99085	0.99935
														0.20417	0.96382	0.9935		0.20417	0.9935	1.00194
														0.20444	0.9676	0.99191		0.20444	0.99191	1.00226
														0.20472	0.96297	0.9935		0.20472	0.9935	1.00097
														0.205	0.9665	0.99403		0.205	0.99403	0.99887
														0.20528	0.96553	0.99204		0.20528	0.99204	1.00048
														0.20556	0.96784	0.99231		0.20556	0.99231	1.00065
														0.20583	0.96358	0.99417		0.20583	0.99417	1.00145
														0.20611	0.96492	0.99456		0.20611	0.99456	1.00178
														0.20639	0.96334	0.99045		0.20639	0.99045	0.99968
														0.20667	0.96529	0.99695		0.20667	0.99695	1.00372
														0.20694	0.96419	0.99549		0.20694	0.99549	1.00226
														0.20722	0.96565	0.99098		0.20722	0.99098	0.99887
														0.2075	0.96687	0.99204		0.2075	0.99204	1.00372
														0.20778	0.96626	0.9935		0.20778	0.9935	1.00048
														0.20806	0.962	0.99629		0.20806	0.99629	1.00226
														0.20833	0.96297	0.99523		0.20833	0.99523	0.99838
														0.20861	0.9732	0.99403		0.20861	0.99403	1.00178
														0.20889	0.96565	0.99311		0.20889	0.99311	1.00194
														0.20917	0.96382	0.9935		0.20917	0.9935	1.00356
														0.20944	0.96395	0.99483		0.20944	0.99483	1.00129
														0.20972	0.96322	0.99403		0.20972	0.99403	1.00356
														0.21	0.96992	0.99417		0.21	0.99417	1.00307
														0.21028	0.9687	0.99098		0.21028	0.99098	1.00016
														0.21056	0.96529	0.99629		0.21056	0.99629	0.99709
														0.21083	0.97052	0.99311		0.21083	0.99311	1.00242
														0.21111	0.96565	0.99456		0.21111	0.99456	1.00178
														0.21139	0.96894	0.99403		0.21139	0.99403	1.00711
														0.21167	0.9665	0.99151		0.21167	0.99151	1.00307
														0.21194	0.96163	0.9935		0.21194	0.9935	1.0042
														0.21222	0.96456	0.99417		0.21222	0.99417	1.00178
														0.2125	0.96102	0.99297		0.2125	0.99297	1.00275
														0.21278	0.96358	0.99523		0.21278	0.99523	0.99871
														0.21306	0.96687	0.99257		0.21306	0.99257	1.00226
														0.21333	0.9659	0.99297		0.21333	0.99297	1.00307
														0.21361	0.96565	0.99483		0.21361	0.99483	1.00048
														0.21389	0.96967	0.99642		0.21389	0.99642	1.00048
														0.21417	0.962	0.99562		0.21417	0.99562	1.00372
														0.21444	0.96322	0.99257		0.21444	0.99257	0.99822
														0.21472	0.96236	0.99165		0.21472	0.99165	1.00178
														0.215	0.96894	0.99125		0.215	0.99125	1.00533
														0.21528	0.96334	0.99496		0.21528	0.99496	1.00097
														0.21556	0.97235	0.99098		0.21556	0.99098	1.00048
														0.21583	0.96322	0.99403		0.21583	0.99403	1.00129
														0.21611	0.95956	0.99602		0.21611	0.99602	0.99935
														0.21639	0.96102	0.99443		0.21639	0.99443	1.00178
														0.21667	0.96663	0.99417		0.21667	0.99417	1.00242
														0.21694	0.96602	0.99523		0.21694	0.99523	1.00065
														0.21722	0.96529	0.99191		0.21722	0.99191	1.00194
														0.2175	0.96626	0.99403		0.2175	0.99403	1.00226
														0.21778	0.96858	0.99271		0.21778	0.99271	1.00307
														0.21806	0.9687	0.99642		0.21806	0.99642	1.0042
														0.21833	0.96602	0.9935		0.21833	0.9935	0.99838
														0.21861	0.96724	0.99257		0.21861	0.99257	1.00129
														0.21889	0.96382	0.99629		0.21889	0.99629	1.0042
														0.21917	0.96626	0.99562		0.21917	0.99562	0.99935
														0.21944	0.96236	0.99377		0.21944	0.99377	1.00178
														0.21972	0.96066	0.99496		0.21972	0.99496	0.99822
														0.22	0.96224	0.99191		0.22	0.99191	1.00485
														0.22028	0.95798	0.99231		0.22028	0.99231	1.00097
														0.22056	0.96602	0.99098		0.22056	0.99098	1.00275
														0.22083	0.96699	0.99523		0.22083	0.99523	1.00356
														0.22111	0.95968	0.99642		0.22111	0.99642	0.99822
														0.22139	0.962	0.99562		0.22139	0.99562	1.00065
														0.22167	0.96821	0.9935		0.22167	0.9935	1.00404
														0.22194	0.96127	0.99125		0.22194	0.99125	0.99968
														0.22222	0.96699	0.99125		0.22222	0.99125	1.00356
														0.2225	0.96224	0.99377		0.2225	0.99377	1.00307
														0.22278	0.96382	0.99417		0.22278	0.99417	1.00307
														0.22306	0.96419	0.99496		0.22306	0.99496	1.00372
														0.22333	0.96054	0.99377		0.22333	0.99377	1.00501
														0.22361	0.96663	0.99549		0.22361	0.99549	1.00275
														0.22389	0.9665	0.99059		0.22389	0.99059	1.00016
														0.22417	0.96602	0.99257		0.22417	0.99257	1.00178
														0.22444	0.96382	0.99456		0.22444	0.99456	1.00226
														0.22472	0.96297	0.99377		0.22472	0.99377	1.0042
														0.225	0.96382	0.99311		0.225	0.99311	1.00145
														0.22528	0.95822	0.99311		0.22528	0.99311	1.00323
														0.22556	0.96784	0.99151		0.22556	0.99151	1.00275
														0.22583	0.96285	0.99125		0.22583	0.99125	1.00356
														0.22611	0.96724	0.99151		0.22611	0.99151	1.00178
														0.22639	0.9659	0.99006		0.22639	0.99006	0.99968
														0.22667	0.96382	0.99589		0.22667	0.99589	0.99693
														0.22694	0.96395	0.99231		0.22694	0.99231	1.00178
														0.22722	0.96382	0.99562		0.22722	0.99562	0.99935
														0.2275	0.96833	0.99377		0.2275	0.99377	1.00065
														0.22778	0.96431	0.9935		0.22778	0.9935	1.00372
														0.22806	0.96358	0.99523		0.22806	0.99523	1.00194
														0.22833	0.96565	0.99191		0.22833	0.99191	0.99741
														0.22861	0.96334	0.99562		0.22861	0.99562	1.00194
														0.22889	0.9659	0.99151		0.22889	0.99151	1.00145
														0.22917	0.96529	0.99417		0.22917	0.99417	1.00275
														0.22944	0.96382	0.99257		0.22944	0.99257	1.00501
														0.22972	0.96918	0.99443		0.22972	0.99443	1.00404
														0.23	0.9659	0.99602		0.23	0.99602	1
														0.23028	0.96395	0.99523		0.23028	0.99523	1.00404
														0.23056	0.97065	0.99629		0.23056	0.99629	1.00194
														0.23083	0.96858	0.99417		0.23083	0.99417	1.00065
														0.23111	0.96602	0.99403		0.23111	0.99403	0.99935
														0.23139	0.96188	0.99708		0.23139	0.99708	1.00226
														0.23167	0.96127	0.99947		0.23167	0.99947	1.0055
														0.23194	0.96224	0.99443		0.23194	0.99443	0.99612
														0.23222	0.96261	0.99297		0.23222	0.99297	1.00453
														0.2325	0.96821	0.99708		0.2325	0.99708	0.99871
														0.23278	0.96992	0.99549		0.23278	0.99549	1.00226
														0.23306	0.96797	0.99337		0.23306	0.99337	1.00097
														0.23333	0.96626	0.99204		0.23333	0.99204	0.99822
														0.23361	0.96419	0.99151		0.23361	0.99151	1.00097
														0.23389	0.95883	0.99456		0.23389	0.99456	0.99968
														0.23417	0.96736	0.99417		0.23417	0.99417	1.00275
														0.23444	0.96565	1.00027		0.23444	1.00027	1
														0.23472	0.96687	0.99642		0.23472	0.99642	0.99919
														0.235	0.96918	0.99257		0.235	0.99257	0.99968
														0.23528	0.962	0.99311		0.23528	0.99311	1.00016
														0.23556	0.96553	0.99629		0.23556	0.99629	1.00129
														0.23583	0.96188	0.99602		0.23583	0.99602	1
														0.23611	0.9665	0.99602		0.23611	0.99602	0.99968
														0.23639	0.95956	0.99311		0.23639	0.99311	1.0042
														0.23667	0.96797	0.99337		0.23667	0.99337	1.00323
														0.23694	0.96261	0.98939		0.23694	0.98939	0.99871
														0.23722	0.9665	0.99748		0.23722	0.99748	1.0055
														0.2375	0.96626	0.99297		0.2375	0.99297	1.00242
														0.23778	0.96334	0.9935		0.23778	0.9935	1.00307
														0.23806	0.96017	0.99456		0.23806	0.99456	1.00048
														0.23833	0.96565	0.99456		0.23833	0.99456	1.00097
														0.23861	0.96516	0.99735		0.23861	0.99735	1.00016
														0.23889	0.96516	0.99059		0.23889	0.99059	0.99919
														0.23917	0.96858	0.99417		0.23917	0.99417	0.99822
														0.23944	0.96687	0.99204		0.23944	0.99204	1.00016
														0.23972	0.97089	0.99377		0.23972	0.99377	1.00145
														0.24	0.97125	0.99788		0.24	0.99788	1.00226
														0.24028	0.9676	0.99337		0.24028	0.99337	1.00194
														0.24056	0.97223	0.99165		0.24056	0.99165	0.99838
														0.24083	0.96516	0.99483		0.24083	0.99483	1.00404
														0.24111	0.96821	0.99589		0.24111	0.99589	1.00307
														0.24139	0.96224	0.99496		0.24139	0.99496	1.00582
														0.24167	0.96553	0.99403		0.24167	0.99403	1.00145
														0.24194	0.96127	0.99125		0.24194	0.99125	1.00145
														0.24222	0.96431	0.99311		0.24222	0.99311	1.00307
														0.2425	0.9687	0.99523		0.2425	0.99523	1.00307
														0.24278	0.96784	0.99125		0.24278	0.99125	1.00453
														0.24306	0.96468	0.99257		0.24306	0.99257	1.00065
														0.24333	0.962	0.99549		0.24333	0.99549	0.99935
														0.24361	0.96431	0.99443		0.24361	0.99443	0.99838
														0.24389	0.9609	0.99456		0.24389	0.99456	1.00065
														0.24417	0.96236	0.99191		0.24417	0.99191	1.00129
														0.24444	0.96297	0.98953		0.24444	0.98953	1.00129
														0.24472	0.96188	0.99443		0.24472	0.99443	1.00065
														0.245	0.97065	0.99045		0.245	0.99045	1.00016
														0.24528	0.96967	0.99297		0.24528	0.99297	1.00372
														0.24556	0.96516	0.99271		0.24556	0.99271	0.99871
														0.24583	0.96699	0.99443		0.24583	0.99443	1.00048
														0.24611	0.97089	0.99098		0.24611	0.99098	1.00048
														0.24639	0.96699	0.99311		0.24639	0.99311	1.00242
														0.24667	0.9659	0.99417		0.24667	0.99417	1.00194
														0.24694	0.96468	0.99562		0.24694	0.99562	1.00178
														0.24722	0.96456	0.9935		0.24722	0.9935	1.00194
														0.2475	0.96322	0.9935		0.2475	0.9935	1.00323
														0.24778	0.96797	0.99125		0.24778	0.99125	1.00533
														0.24806	0.97052	0.99059		0.24806	0.99059	0.9979
														0.24833	0.96699	0.99311		0.24833	0.99311	1.00307
														0.24861	0.96529	0.99443		0.24861	0.99443	1.00065
														0.24889	0.96797	0.99748		0.24889	0.99748	1.0042
														0.24917	0.96736	0.99496		0.24917	0.99496	1.00307
														0.24944	0.96687	0.99589		0.24944	0.99589	1.00582
														0.24972	0.96967	0.99311		0.24972	0.99311	0.99919
														0.25	0.96261	0.99523		0.25	0.99523	1.00323
														0.25028	0.96395	0.99059		0.25028	0.99059	1.00663
														0.25056	0.96821	0.99231		0.25056	0.99231	1.00356
														0.25083	0.96565	0.99098		0.25083	0.99098	1.00453
														0.25111	0.96029	0.99456		0.25111	0.99456	1.00065
														0.25139	0.96431	0.99165		0.25139	0.99165	1.00065
														0.25167	0.97028	0.99271		0.25167	0.99271	1.00226
														0.25194	0.96553	0.9935		0.25194	0.9935	1.00307
														0.25222	0.96687	0.99602		0.25222	0.99602	1.0055
														0.2525	0.96322	0.99549		0.2525	0.99549	1.00226
														0.25278	0.95993	0.99456		0.25278	0.99456	1.00242
														0.25306	0.96516	0.99814		0.25306	0.99814	1.00226
														0.25333	0.95968	0.99403		0.25333	0.99403	1.00145
														0.25361	0.96894	0.99735		0.25361	0.99735	0.99531
														0.25389	0.9687	0.99337		0.25389	0.99337	1.00178
														0.25417	0.96602	0.99204		0.25417	0.99204	1.00145
														0.25444	0.96699	0.99748		0.25444	0.99748	1.00275
														0.25472	0.96784	0.99257		0.25472	0.99257	1.00242
														0.255	0.96565	0.99377		0.255	0.99377	1.00065
														0.25528	0.9665	0.99311		0.25528	0.99311	1.00453
														0.25556	0.96687	0.9992		0.25556	0.9992	1.00275
														0.25583	0.96382	0.99403		0.25583	0.99403	1.00533
														0.25611	0.96456	0.99417		0.25611	0.99417	1.00048
														0.25639	0.96516	0.99377		0.25639	0.99377	1.00307
														0.25667	0.96967	0.99045		0.25667	0.99045	1.00178
														0.25694	0.96833	0.99191		0.25694	0.99191	1.00275
														0.25722	0.9676	0.99629		0.25722	0.99629	1.00097
														0.2575	0.95834	0.99297		0.2575	0.99297	1.00178
														0.25778	0.96529	0.99483		0.25778	0.99483	1.00356
														0.25806	0.97028	0.99417		0.25806	0.99417	0.99935
														0.25833	0.96833	0.99019		0.25833	0.99019	1.00065
														0.25861	0.96529	0.99297		0.25861	0.99297	1
														0.25889	0.96992	0.99271		0.25889	0.99271	0.99935
														0.25917	0.96918	0.99337		0.25917	0.99337	1.00129
														0.25944	0.96602	0.99695		0.25944	0.99695	0.99919
														0.25972	0.96626	0.99403		0.25972	0.99403	1.00194
														0.26	0.96858	0.99231		0.26	0.99231	1.00242
														0.26028	0.96602	0.99257		0.26028	0.99257	1.00307
														0.26056	0.96565	0.99151		0.26056	0.99151	1.00129
														0.26083	0.96687	0.99271		0.26083	0.99271	1.00307
														0.26111	0.9659	0.99231		0.26111	0.99231	1.00097
														0.26139	0.96626	0.99151		0.26139	0.99151	1.00129
														0.26167	0.97162	0.99257		0.26167	0.99257	1.00097
														0.26194	0.96626	0.9935		0.26194	0.9935	1.00048
														0.26222	0.95627	0.99297		0.26222	0.99297	1.00501
														0.2625	0.96127	0.99098		0.2625	0.99098	1.00194
														0.26278	0.96858	0.99125		0.26278	0.99125	1.00242
														0.26306	0.96358	0.9935		0.26306	0.9935	1.00194
														0.26333	0.96102	0.99881		0.26333	0.99881	1.00097
														0.26361	0.95883	0.99443		0.26361	0.99443	1.00323
														0.26389	0.96797	0.99443		0.26389	0.99443	1.00065
														0.26417	0.96784	0.99562		0.26417	0.99562	1.00129
														0.26444	0.96382	0.99151		0.26444	0.99151	1.00065
														0.26472	0.96833	0.99059		0.26472	0.99059	1.00016
														0.265	0.96784	0.99403		0.265	0.99403	1.00129
														0.26528	0.96382	0.99589		0.26528	0.99589	1.0042
														0.26556	0.96918	0.99019		0.26556	0.99019	1.00065
														0.26583	0.96918	0.99549		0.26583	0.99549	1.00453
														0.26611	0.96797	0.98979		0.26611	0.98979	0.99935
														0.26639	0.96419	0.99311		0.26639	0.99311	1.00065
														0.26667	0.96516	0.99695		0.26667	0.99695	1
														0.26694	0.96529	0.99271		0.26694	0.99271	1.00323
														0.26722	0.97235	0.99165		0.26722	0.99165	1.00194
														0.2675	0.96602	0.99443		0.2675	0.99443	1
														0.26778	0.96236	0.99191		0.26778	0.99191	1.00485
														0.26806	0.96821	0.99191		0.26806	0.99191	1.00097
														0.26833	0.96456	0.99549		0.26833	0.99549	1.00501
														0.26861	0.96602	0.99377		0.26861	0.99377	1.00145
														0.26889	0.96529	0.9935		0.26889	0.9935	1.00178
														0.26917	0.96955	0.99417		0.26917	0.99417	1.00501
														0.26944	0.96724	0.99297		0.26944	0.99297	1.00129
														0.26972	0.96955	0.99311		0.26972	0.99311	1.00372
														0.27	0.97089	0.99814		0.27	0.99814	0.99919
														0.27028	0.96224	0.99311		0.27028	0.99311	1.00323
														0.27056	0.96699	0.99271		0.27056	0.99271	1.00129
														0.27083	0.97016	0.99337		0.27083	0.99337	1.00145
														0.27111	0.96724	0.99271		0.27111	0.99271	1.00145
														0.27139	0.9665	0.99669		0.27139	0.99669	0.99919
														0.27167	0.96736	0.99257		0.27167	0.99257	1.00097
														0.27194	0.96553	0.99523		0.27194	0.99523	1.00242
														0.27222	0.96553	0.99059		0.27222	0.99059	1.00307
														0.2725	0.95932	0.99602		0.2725	0.99602	1.00275
														0.27278	0.9665	0.9935		0.27278	0.9935	0.99838
														0.27306	0.96285	0.99523		0.27306	0.99523	1.00065
														0.27333	0.96797	0.99456		0.27333	0.99456	1.00404
														0.27361	0.96456	0.99165		0.27361	0.99165	1.00453
														0.27389	0.96565	0.99045		0.27389	0.99045	1.00275
														0.27417	0.97028	0.99059		0.27417	0.99059	1.00242
														0.27444	0.96797	0.99735		0.27444	0.99735	1.00097
														0.27472	0.96602	0.99204		0.27472	0.99204	0.99935
														0.275	0.96736	0.99297		0.275	0.99297	1.00178
														0.27528	0.97101	0.99271		0.27528	0.99271	1.00065
														0.27556	0.96858	0.99456		0.27556	0.99456	0.99968
														0.27583	0.9659	0.99311		0.27583	0.99311	1.0042
														0.27611	0.96955	0.99735		0.27611	0.99735	1.00145
														0.27639	0.96955	0.99403		0.27639	0.99403	0.99935
														0.27667	0.96602	0.99443		0.27667	0.99443	0.99968
														0.27694	0.96492	0.99523		0.27694	0.99523	1.00404
														0.27722	0.96334	0.99735		0.27722	0.99735	1.00323
														0.2775	0.96918	0.99257		0.2775	0.99257	0.9979
														0.27778	0.96565	0.99417		0.27778	0.99417	1.0042
														0.27806	0.9687	0.99549		0.27806	0.99549	1.00097
														0.27833	0.97089	0.99483		0.27833	0.99483	1.00178
														0.27861	0.96431	0.99523		0.27861	0.99523	1.0042
														0.27889	0.96967	0.99483		0.27889	0.99483	1.00226
														0.27917	0.97028	0.99708		0.27917	0.99708	1.00372
														0.27944	0.96736	0.99589		0.27944	0.99589	0.99968
														0.27972	0.96736	0.99377		0.27972	0.99377	1.00145
														0.28	0.96529	0.99231		0.28	0.99231	1.00194
														0.28028	0.96797	0.99456		0.28028	0.99456	1.00453
														0.28056	0.96322	0.99257		0.28056	0.99257	1.00226
														0.28083	0.96967	0.99191		0.28083	0.99191	1.00372
														0.28111	0.96724	0.99496		0.28111	0.99496	1.00582
														0.28139	0.97016	0.99377		0.28139	0.99377	1.00372
														0.28167	0.96529	0.99191		0.28167	0.99191	1.00145
														0.28194	0.96565	0.99098		0.28194	0.99098	1.00226
														0.28222	0.96797	0.99377		0.28222	0.99377	1.00016
														0.2825	0.96626	0.99231		0.2825	0.99231	1.00242
														0.28278	0.96553	0.99231		0.28278	0.99231	1.0042
														0.28306	0.96894	0.99496		0.28306	0.99496	1.00129
														0.28333	0.96285	0.9935		0.28333	0.9935	1.00048
														0.28361	0.96663	0.99311		0.28361	0.99311	1.00129
														0.28389	0.96821	0.99377		0.28389	0.99377	1.00097
														0.28417	0.96626	0.99271		0.28417	0.99271	1.00016
														0.28444	0.96029	0.99562		0.28444	0.99562	1.00242
														0.28472	0.97101	0.99204		0.28472	0.99204	1.00016
														0.285	0.96699	0.99257		0.285	0.99257	1.00226
														0.28528	0.97052	0.99403		0.28528	0.99403	1.00097
														0.28556	0.96724	0.99748		0.28556	0.99748	1.00598
														0.28583	0.9715	0.99669		0.28583	0.99669	1.00145
														0.28611	0.97527	0.99311		0.28611	0.99311	1.00145
														0.28639	0.96918	0.99417		0.28639	0.99417	1.00275
														0.28667	0.97259	0.99271		0.28667	0.99271	1.00323
														0.28694	0.96188	0.99098		0.28694	0.99098	0.99968
														0.28722	0.96955	0.99257		0.28722	0.99257	1.00485
														0.2875	0.97369	0.99523		0.2875	0.99523	0.99871
														0.28778	0.97235	0.99642		0.28778	0.99642	1.00275
														0.28806	0.96955	0.9935		0.28806	0.9935	1.00226
														0.28833	0.96918	0.99417		0.28833	0.99417	1.00097
														0.28861	0.96626	0.99417		0.28861	0.99417	1.00016
														0.28889	0.96821	0.99165		0.28889	0.99165	1.00048
														0.28917	0.97028	0.99204		0.28917	0.99204	1.00048
														0.28944	0.96833	0.99098		0.28944	0.99098	1.00194
														0.28972	0.97296	0.99337		0.28972	0.99337	1.0042
														0.29	0.96663	0.99377		0.29	0.99377	1.0055
														0.29028	0.97186	0.99748		0.29028	0.99748	1.00097
														0.29056	0.96163	0.9935		0.29056	0.9935	1.00178
														0.29083	0.96736	0.99337		0.29083	0.99337	1.00194
														0.29111	0.97125	0.99125		0.29111	0.99125	1.00533
														0.29139	0.9715	0.99204		0.29139	0.99204	1.00356
														0.29167	0.97101	0.99403		0.29167	0.99403	1.00178
														0.29194	0.96894	0.99483		0.29194	0.99483	1.00323
														0.29222	0.96395	0.99483		0.29222	0.99483	1.00178
														0.2925	0.97089	0.99271		0.2925	0.99271	1.00129
														0.29278	0.96382	0.99204		0.29278	0.99204	1.00663
														0.29306	0.97162	0.99006		0.29306	0.99006	1.00226
														0.29333	0.96565	0.99271		0.29333	0.99271	0.99919
														0.29361	0.96468	0.99098		0.29361	0.99098	1.00145
														0.29389	0.97369	0.99417		0.29389	0.99417	1.00275
														0.29417	0.96821	0.99417		0.29417	0.99417	1.0042
														0.29444	0.96663	0.99642		0.29444	0.99642	1.00226
														0.29472	0.96955	0.99403		0.29472	0.99403	1.00404
														0.295	0.97101	0.99019		0.295	0.99019	1.00065
														0.29528	0.96516	0.99297		0.29528	0.99297	1.00226
														0.29556	0.96955	0.99377		0.29556	0.99377	1.00097
														0.29583	0.96797	0.99019		0.29583	0.99019	1.00226
														0.29611	0.97199	0.99629		0.29611	0.99629	0.99871
														0.29639	0.97186	0.99165		0.29639	0.99165	1.00598
														0.29667	0.96894	0.99337		0.29667	0.99337	1.00097
														0.29694	0.96419	0.99377		0.29694	0.99377	1.00178
														0.29722	0.96699	0.99456		0.29722	0.99456	1.0042
														0.2975	0.9676	0.99257		0.2975	0.99257	1.0042
														0.29778	0.9687	0.99257		0.29778	0.99257	1.00501
														0.29806	0.96163	0.98807		0.29806	0.98807	1.00145
														0.29833	0.96833	0.99403		0.29833	0.99403	1.00501
														0.29861	0.96918	0.99191		0.29861	0.99191	1.00582
														0.29889	0.96492	0.99165		0.29889	0.99165	1.00145
														0.29917	0.96784	0.99271		0.29917	0.99271	1.0055
														0.29944	0.9659	0.99257		0.29944	0.99257	1.00598
														0.29972	0.96663	0.99231		0.29972	0.99231	1.0076
														0.3	0.96602	0.9935		0.3	0.9935	1.00097
														0.30028	0.97199	0.98953		0.30028	0.98953	1.00145
														0.30056	0.96858	0.99523		0.30056	0.99523	1.00048
														0.30083	0.96602	0.99417		0.30083	0.99417	1.00178
														0.30111	0.96285	0.99257		0.30111	0.99257	1.00598
														0.30139	0.9687	0.99788		0.30139	0.99788	1.00097
														0.30167	0.96358	0.98979		0.30167	0.98979	0.99871
														0.30194	0.96797	0.99549		0.30194	0.99549	1.00533
														0.30222	0.9665	0.99151		0.30222	0.99151	1.00226
														0.3025	0.96553	0.99231		0.3025	0.99231	1.00194
														0.30278	0.96858	0.99297		0.30278	0.99297	1.00226
														0.30306	0.96699	0.9935		0.30306	0.9935	1.00372
														0.30333	0.96553	0.99151		0.30333	0.99151	1.00065
														0.30361	0.96784	0.99496		0.30361	0.99496	1.00016
														0.30389	0.96955	0.9935		0.30389	0.9935	1.00323
														0.30417	0.97052	0.99297		0.30417	0.99297	1.00275
														0.30444	0.96163	0.99257		0.30444	0.99257	1.00194
														0.30472	0.96565	0.99337		0.30472	0.99337	1.0042
														0.305	0.96955	0.99562		0.305	0.99562	1.00194
														0.30528	0.96724	0.99271		0.30528	0.99271	1.00178
														0.30556	0.96821	0.99151		0.30556	0.99151	1.00242
														0.30583	0.96858	0.99377		0.30583	0.99377	1.00307
														0.30611	0.96565	0.99098		0.30611	0.99098	1.00016
														0.30639	0.96894	0.99496		0.30639	0.99496	1.00323
														0.30667	0.96553	0.99337		0.30667	0.99337	1.00178
														0.30694	0.96529	0.99417		0.30694	0.99417	1.00372
														0.30722	0.96565	0.99125		0.30722	0.99125	1.00226
														0.3075	0.9659	0.99045		0.3075	0.99045	1.00048
														0.30778	0.97199	0.99231		0.30778	0.99231	1.00194
														0.30806	0.96797	0.99098		0.30806	0.99098	1.00145
														0.30833	0.96431	0.99483		0.30833	0.99483	1.00663
														0.30861	0.96784	0.99311		0.30861	0.99311	1.00242
														0.30889	0.96066	0.9935		0.30889	0.9935	1.00356
														0.30917	0.9687	0.99562		0.30917	0.99562	1.00145
														0.30944	0.97016	0.99841		0.30944	0.99841	1.00501
														0.30972	0.96821	0.98913		0.30972	0.98913	1.00065
														0.31	0.96358	0.99059		0.31	0.99059	1.00275
														0.31028	0.96127	0.99059		0.31028	0.99059	1.00129
														0.31056	0.97016	0.99191		0.31056	0.99191	1.00275
														0.31083	0.96797	0.99231		0.31083	0.99231	1.0055
														0.31111	0.96687	0.99748		0.31111	0.99748	1.0055
														0.31139	0.96821	0.99629		0.31139	0.99629	1.00533
														0.31167	0.9676	0.99297		0.31167	0.99297	1.0042
														0.31194	0.96797	0.99483		0.31194	0.99483	1.00065
														0.31222	0.96918	0.99311		0.31222	0.99311	1.00323
														0.3125	0.9665	0.99629		0.3125	0.99629	1.00275
														0.31278	0.96163	0.99377		0.31278	0.99377	1.00065
														0.31306	0.96724	0.9935		0.31306	0.9935	1.00129
														0.31333	0.97101	0.9935		0.31333	0.9935	1.00323
														0.31361	0.97052	0.99045		0.31361	0.99045	1.00485
														0.31389	0.96322	0.99788		0.31389	0.99788	1.00016
														0.31417	0.9659	0.99311		0.31417	0.99311	1.00323
														0.31444	0.9659	0.99297		0.31444	0.99297	1.00065
														0.31472	0.97125	0.99642		0.31472	0.99642	1.00065
														0.315	0.96797	0.99496		0.315	0.99496	1.00242
														0.31528	0.96188	0.99403		0.31528	0.99403	1.00404
														0.31556	0.96931	0.99549		0.31556	0.99549	0.99968
														0.31583	0.96602	0.9935		0.31583	0.9935	0.99968
														0.31611	0.96565	0.99337		0.31611	0.99337	1.00275
														0.31639	0.96285	0.99642		0.31639	0.99642	1.00372
														0.31667	0.97065	0.99231		0.31667	0.99231	1.00097
														0.31694	0.96687	0.99257		0.31694	0.99257	1.00178
														0.31722	0.96626	0.99562		0.31722	0.99562	1.00065
														0.3175	0.96529	0.99735		0.3175	0.99735	1.00178
														0.31778	0.9687	0.98979		0.31778	0.98979	1.00194
														0.31806	0.96687	0.99602		0.31806	0.99602	1.00485
														0.31833	0.96553	0.99456		0.31833	0.99456	1.00356
														0.31861	0.96602	0.99191		0.31861	0.99191	1.00356
														0.31889	0.9665	0.99165		0.31889	0.99165	1.00242
														0.31917	0.96553	0.99562		0.31917	0.99562	1.00145
														0.31944	0.9687	0.99045		0.31944	0.99045	1.0042
														0.31972	0.96163	0.98913		0.31972	0.98913	1.00372
														0.32	0.9665	0.99443		0.32	0.99443	1.00178
														0.32028	0.96358	0.99231		0.32028	0.99231	1.00048
														0.32056	0.96492	0.99735		0.32056	0.99735	1.00097
														0.32083	0.96529	0.9935		0.32083	0.9935	1.00356
														0.32111	0.9676	0.99204		0.32111	0.99204	1.00307
														0.32139	0.96821	0.99589		0.32139	0.99589	0.99741
														0.32167	0.96017	0.9935		0.32167	0.9935	1.00178
														0.32194	0.96894	0.99417		0.32194	0.99417	1.00242
														0.32222	0.96358	0.99271		0.32222	0.99271	1.00194
														0.3225	0.96516	0.99483		0.3225	0.99483	1.00323
														0.32278	0.96456	0.99231		0.32278	0.99231	1.00485
														0.32306	0.96492	0.99669		0.32306	0.99669	1.00501
														0.32333	0.96382	0.99377		0.32333	0.99377	1.00129
														0.32361	0.96358	0.99695		0.32361	0.99695	1.00242
														0.32389	0.96565	0.99417		0.32389	0.99417	1.00178
														0.32417	0.9715	0.99045		0.32417	0.99045	0.99935
														0.32444	0.96358	0.99098		0.32444	0.99098	1.00065
														0.32472	0.96322	0.99151		0.32472	0.99151	1.00323
														0.325	0.96382	0.99165		0.325	0.99165	1.00356
														0.32528	0.9659	0.99151		0.32528	0.99151	0.99887
														0.32556	0.96967	0.9935		0.32556	0.9935	1.00275
														0.32583	0.9676	0.99311		0.32583	0.99311	1.00307
														0.32611	0.9609	0.99257		0.32611	0.99257	1.00145
														0.32639	0.96626	0.99059		0.32639	0.99059	1.00404
														0.32667	0.96188	0.99271		0.32667	0.99271	0.99968
														0.32694	0.96626	0.99443		0.32694	0.99443	1.00533
														0.32722	0.96468	0.99257		0.32722	0.99257	1.00194
														0.3275	0.96261	0.9935		0.3275	0.9935	1.00016
														0.32778	0.96492	0.99311		0.32778	0.99311	1.00242
														0.32806	0.962	0.99191		0.32806	0.99191	1.00129
														0.32833	0.96492	0.99496		0.32833	0.99496	1.00323
														0.32861	0.96663	0.99231		0.32861	0.99231	1.00226
														0.32889	0.97125	0.99311		0.32889	0.99311	1.00065
														0.32917	0.96224	0.99059		0.32917	0.99059	1.0042
														0.32944	0.96529	0.99151		0.32944	0.99151	1.00194
														0.32972	0.96992	0.99377		0.32972	0.99377	1.00065
														0.33	0.96784	0.9935		0.33	0.9935	1.00598
														0.33028	0.9687	0.99045		0.33028	0.99045	1.00679
														0.33056	0.9676	0.99562		0.33056	0.99562	1.00016
														0.33083	0.96797	0.9935		0.33083	0.9935	1.0055
														0.33111	0.96931	0.99204		0.33111	0.99204	1.00356
														0.33139	0.96151	0.99377		0.33139	0.99377	0.99935
														0.33167	0.96516	0.99589		0.33167	0.99589	1.00356
														0.33194	0.96322	0.98899		0.33194	0.98899	1.00356
														0.33222	0.96516	0.99271		0.33222	0.99271	1.00194
														0.3325	0.96687	0.99417		0.3325	0.99417	1.00065
														0.33278	0.96967	0.99191		0.33278	0.99191	1.00016
														0.33306	0.96188	0.99231		0.33306	0.99231	1.00129
														0.33333	0.96918	0.99311		0.33333	0.99311	0.99968
														0.33361	0.9676	0.99231		0.33361	0.99231	1.00453
														0.33389	0.96224	0.99669		0.33389	0.99669	1.00226
														0.33417	0.96188	0.99417		0.33417	0.99417	1.00242
														0.33444	0.96821	0.99059		0.33444	0.99059	1.00485
														0.33472	0.96358	0.99151		0.33472	0.99151	0.99968
														0.335	0.9659	0.99257		0.335	0.99257	1.00178
														0.33528	0.96529	0.99629		0.33528	0.99629	1.00097
														0.33556	0.96699	0.99311		0.33556	0.99311	1.00097
														0.33583	0.96699	0.99523		0.33583	0.99523	1.00275
														0.33611	0.96724	0.99735		0.33611	0.99735	1.00016
														0.33639	0.97259	0.99443		0.33639	0.99443	1.00226
														0.33667	0.9687	0.99589		0.33667	0.99589	1.00097
														0.33694	0.96833	0.99947		0.33694	0.99947	0.99564
														0.33722	0.96724	0.99311		0.33722	0.99311	1.00097
														0.3375	0.97028	0.99204		0.3375	0.99204	1.00129
														0.33778	0.96918	0.99562		0.33778	0.99562	0.99968
														0.33806	0.97065	0.99443		0.33806	0.99443	1.00242
														0.33833	0.97101	0.99204		0.33833	0.99204	1.00679
														0.33861	0.96358	0.99151		0.33861	0.99151	1.00356
														0.33889	0.9609	0.9935		0.33889	0.9935	1.00178
														0.33917	0.97235	0.99311		0.33917	0.99311	1
														0.33944	0.96784	0.99165		0.33944	0.99165	1.00372
														0.33972	0.9659	0.99257		0.33972	0.99257	1.00711
														0.34	0.96821	0.99562		0.34	0.99562	1.00275
														0.34028	0.96784	0.99443		0.34028	0.99443	1.00275
														0.34056	0.9659	0.99165		0.34056	0.99165	1
														0.34083	0.96821	0.99257		0.34083	0.99257	1.00404
														0.34111	0.96724	0.99019		0.34111	0.99019	1.00065
														0.34139	0.96322	0.99297		0.34139	0.99297	1.00501
														0.34167	0.96529	0.99417		0.34167	0.99417	1.00356
														0.34194	0.96992	0.99496		0.34194	0.99496	1.00275
														0.34222	0.96492	0.99191		0.34222	0.99191	0.99968
														0.3425	0.96468	0.99191		0.3425	0.99191	1.00841
														0.34278	0.97016	0.98979		0.34278	0.98979	1.00323
														0.34306	0.96833	0.98939		0.34306	0.98939	1.00145
														0.34333	0.96736	0.99204		0.34333	0.99204	1.00372
														0.34361	0.96687	0.99151		0.34361	0.99151	1.00145
														0.34389	0.96492	0.99297		0.34389	0.99297	1.00178
														0.34417	0.96602	0.99257		0.34417	0.99257	1.00485
														0.34444	0.97125	0.99562		0.34444	0.99562	1.00226
														0.34472	0.96699	0.99443		0.34472	0.99443	1.00194
														0.345	0.97125	0.99483		0.345	0.99483	1.00307
														0.34528	0.96894	0.99297		0.34528	0.99297	1.00307
														0.34556	0.9659	0.99297		0.34556	0.99297	1.00226
														0.34583	0.96931	0.9935		0.34583	0.9935	1.00323
														0.34611	0.96784	0.99098		0.34611	0.99098	1.00226
														0.34639	0.96626	0.99006		0.34639	0.99006	1.00048
														0.34667	0.9715	0.99403		0.34667	0.99403	1.00404
														0.34694	0.96297	0.99549		0.34694	0.99549	1.00453
														0.34722	0.96358	0.99496		0.34722	0.99496	1.00356
														0.3475	0.96992	0.99257		0.3475	0.99257	0.99968
														0.34778	0.96724	0.99059		0.34778	0.99059	1.0063
														0.34806	0.96784	0.99271		0.34806	0.99271	1.0042
														0.34833	0.96382	0.98953		0.34833	0.98953	1.00727
														0.34861	0.96967	0.99708		0.34861	0.99708	1.00097
														0.34889	0.96955	0.99204		0.34889	0.99204	1.00145
														0.34917	0.9687	0.99337		0.34917	0.99337	1.00453
														0.34944	0.96833	0.98979		0.34944	0.98979	1.00129
														0.34972	0.96894	0.98939		0.34972	0.98939	1.00485
														0.35	0.96382	0.99204		0.35	0.99204	1.00194
														0.35028	0.96468	0.99165		0.35028	0.99165	1.00129
														0.35056	0.96322	0.99085		0.35056	0.99085	1.00582
														0.35083	0.96833	0.99045		0.35083	0.99045	1.00065
														0.35111	0.96456	0.98979		0.35111	0.98979	1.00129
														0.35139	0.96784	0.99165		0.35139	0.99165	1.00145
														0.35167	0.96516	0.99125		0.35167	0.99125	1.00145
														0.35194	0.96395	0.99059		0.35194	0.99059	1.00242
														0.35222	0.96395	0.99629		0.35222	0.99629	1.00097
														0.3525	0.96821	0.99881		0.3525	0.99881	1.0042
														0.35278	0.96565	0.99549		0.35278	0.99549	1.00485
														0.35306	0.96797	0.99523		0.35306	0.99523	0.99935
														0.35333	0.96894	0.98953		0.35333	0.98953	1.00097
														0.35361	0.96992	0.99523		0.35361	0.99523	1.00485
														0.35389	0.9659	0.99006		0.35389	0.99006	1.00485
														0.35417	0.96784	0.99231		0.35417	0.99231	1.00226
														0.35444	0.96492	0.98953		0.35444	0.98953	1.00453
														0.35472	0.96663	0.99523		0.35472	0.99523	1.00485
														0.355	0.9715	0.99735		0.355	0.99735	1.0055
														0.35528	0.96724	0.99669		0.35528	0.99669	1.00145
														0.35556	0.96894	0.99311		0.35556	0.99311	1.0042
														0.35583	0.96797	0.99417		0.35583	0.99417	1.00727
														0.35611	0.96529	0.99987		0.35611	0.99987	1
														0.35639	0.96821	0.99403		0.35639	0.99403	1.00501
														0.35667	0.96992	0.99841		0.35667	0.99841	1.00598
														0.35694	0.962	0.99456		0.35694	0.99456	1.00485
														0.35722	0.96663	0.98833		0.35722	0.98833	1
														0.3575	0.96931	0.9935		0.3575	0.9935	1.00323
														0.35778	0.96784	0.99191		0.35778	0.99191	1.00065
														0.35806	0.96297	0.9886		0.35806	0.9886	1.0055
														0.35833	0.96992	0.98953		0.35833	0.98953	1.00356
														0.35861	0.96931	0.99257		0.35861	0.99257	1.00404
														0.35889	0.96687	0.99085		0.35889	0.99085	0.99919
														0.35917	0.96334	0.99496		0.35917	0.99496	1.00226
														0.35944	0.96992	0.99165		0.35944	0.99165	1.00242
														0.35972	0.96797	0.99045		0.35972	0.99045	1.00048
														0.36	0.97333	0.99271		0.36	0.99271	1.00194
														0.36028	0.96736	0.99483		0.36028	0.99483	1.00194
														0.36056	0.96736	0.99019		0.36056	0.99019	1.00404
														0.36083	0.96736	0.99311		0.36083	0.99311	1.00194
														0.36111	0.96833	0.99311		0.36111	0.99311	1.00533
														0.36139	0.9659	0.99483		0.36139	0.99483	1.00323
														0.36167	0.96858	0.99523		0.36167	0.99523	1.00226
														0.36194	0.96261	0.99443		0.36194	0.99443	1.00727
														0.36222	0.96784	0.98899		0.36222	0.98899	1.00356
														0.3625	0.96492	0.99337		0.3625	0.99337	1.00404
														0.36278	0.96967	0.9992		0.36278	0.9992	1.00501
														0.36306	0.96858	0.99231		0.36306	0.99231	1.00598
														0.36333	0.96992	0.99231		0.36333	0.99231	1.00582
														0.36361	0.96382	0.99523		0.36361	0.99523	1.0076
														0.36389	0.96553	0.99735		0.36389	0.99735	1.00048
														0.36417	0.96236	0.99257		0.36417	0.99257	1.00242
														0.36444	0.9665	0.99695		0.36444	0.99695	1.00663
														0.36472	0.96029	0.99443		0.36472	0.99443	1.00372
														0.365	0.96724	0.99602		0.365	0.99602	1.00178
														0.36528	0.96663	0.99257		0.36528	0.99257	1.00485
														0.36556	0.9665	0.98979		0.36556	0.98979	1.00226
														0.36583	0.96358	0.98953		0.36583	0.98953	1.00404
														0.36611	0.96602	0.99642		0.36611	0.99642	1.00097
														0.36639	0.96468	0.99297		0.36639	0.99297	1.00016
														0.36667	0.9665	0.99443		0.36667	0.99443	1.00679
														0.36694	0.96322	0.99125		0.36694	0.99125	1.00404
														0.36722	0.96529	0.99085		0.36722	0.99085	1.00776
														0.3675	0.97101	0.99456		0.3675	0.99456	1.00242
														0.36778	0.9687	0.99059		0.36778	0.99059	1.00307
														0.36806	0.9592	0.99523		0.36806	0.99523	1.00485
														0.36833	0.96261	0.99231		0.36833	0.99231	1.00145
														0.36861	0.96516	0.99297		0.36861	0.99297	0.99935
														0.36889	0.96529	0.99403		0.36889	0.99403	1.00178
														0.36917	0.95761	0.99098		0.36917	0.99098	1.00178
														0.36944	0.9665	0.99311		0.36944	0.99311	1.00226
														0.36972	0.96918	0.99297		0.36972	0.99297	1.00048
														0.37	0.95968	0.9935		0.37	0.9935	1.00129
														0.37028	0.96224	0.99271		0.37028	0.99271	0.99758
														0.37056	0.962	0.99417		0.37056	0.99417	1.00242
														0.37083	0.96699	0.99045		0.37083	0.99045	1.00194
														0.37111	0.96261	0.99669		0.37111	0.99669	1.00404
														0.37139	0.96468	0.98913		0.37139	0.98913	1.00226
														0.37167	0.96261	0.99311		0.37167	0.99311	1.00727
														0.37194	0.96687	0.99403		0.37194	0.99403	1.0055
														0.37222	0.96736	0.99562		0.37222	0.99562	1.00178
														0.3725	0.9659	0.9935		0.3725	0.9935	1.00275
														0.37278	0.97028	0.99204		0.37278	0.99204	1.00145
														0.37306	0.96565	0.99456		0.37306	0.99456	1.00129
														0.37333	0.9659	0.99191		0.37333	0.99191	1.00663
														0.37361	0.96492	0.99311		0.37361	0.99311	0.99887
														0.37389	0.96431	0.99311		0.37389	0.99311	1.00356
														0.37417	0.96663	0.99629		0.37417	0.99629	1.00323
														0.37444	0.96054	0.99271		0.37444	0.99271	1.00242
														0.37472	0.96626	0.99257		0.37472	0.99257	1.00145
														0.375	0.96431	0.99098		0.375	0.99098	1.00178
														0.37528	0.96663	0.98939		0.37528	0.98939	1
														0.37556	0.96992	0.98873		0.37556	0.98873	1.00307
														0.37583	0.96529	0.99204		0.37583	0.99204	1.00323
														0.37611	0.96516	0.99523		0.37611	0.99523	1.00097
														0.37639	0.97052	0.98913		0.37639	0.98913	1.00372
														0.37667	0.96894	0.9935		0.37667	0.9935	1.00145
														0.37694	0.96736	0.99125		0.37694	0.99125	1.00226
														0.37722	0.96821	0.99403		0.37722	0.99403	1.00242
														0.3775	0.96553	0.99059		0.3775	0.99059	0.99935
														0.37778	0.96431	0.99191		0.37778	0.99191	1.00226
														0.37806	0.96322	0.99297		0.37806	0.99297	1.00226
														0.37833	0.96626	0.99191		0.37833	0.99191	0.99935
														0.37861	0.96285	0.9935		0.37861	0.9935	1.00065
														0.37889	0.96419	0.99045		0.37889	0.99045	1.00275
														0.37917	0.96297	0.99894		0.37917	0.99894	1.00129
														0.37944	0.96626	0.99496		0.37944	0.99496	1.00356
														0.37972	0.96285	0.99165		0.37972	0.99165	1
														0.38	0.962	0.99165		0.38	0.99165	1.0055
														0.38028	0.96516	0.9935		0.38028	0.9935	1.00178
														0.38056	0.96858	0.99403		0.38056	0.99403	1.00533
														0.38083	0.96163	0.99377		0.38083	0.99377	1.00275
														0.38111	0.96529	0.99165		0.38111	0.99165	1.00808
														0.38139	0.96382	0.99165		0.38139	0.99165	1.00145
														0.38167	0.96224	0.99456		0.38167	0.99456	1.00323
														0.38194	0.9659	0.99151		0.38194	0.99151	1.00533
														0.38222	0.96663	0.98754		0.38222	0.98754	1.00453
														0.3825	0.96468	0.99271		0.3825	0.99271	1.00453
														0.38278	0.96529	0.99019		0.38278	0.99019	1.00598
														0.38306	0.96395	0.99708		0.38306	0.99708	1.00501
														0.38333	0.97065	0.99483		0.38333	0.99483	1.00501
														0.38361	0.97065	0.99311		0.38361	0.99311	1.00307
														0.38389	0.96468	0.98979		0.38389	0.98979	1.00372
														0.38417	0.9665	0.98979		0.38417	0.98979	1.00372
														0.38444	0.96358	0.99085		0.38444	0.99085	1.00485
														0.38472	0.96992	0.98913		0.38472	0.98913	1.00194
														0.385	0.96602	0.99669		0.385	0.99669	1.0042
														0.38528	0.96431	0.99337		0.38528	0.99337	0.99822
														0.38556	0.96553	0.99311		0.38556	0.99311	1.00275
														0.38583	0.96017	0.99257		0.38583	0.99257	1.0042
														0.38611	0.96602	0.98939		0.38611	0.98939	1.00226
														0.38639	0.96565	0.99098		0.38639	0.99098	1.00097
														0.38667	0.96565	0.99125		0.38667	0.99125	1.00372
														0.38694	0.96736	0.99377		0.38694	0.99377	1.00404
														0.38722	0.95834	0.99311		0.38722	0.99311	1.00307
														0.3875	0.96687	0.99456		0.3875	0.99456	1.00663
														0.38778	0.9609	0.99456		0.38778	0.99456	1.00501
														0.38806	0.96565	0.9935		0.38806	0.9935	1.00533
														0.38833	0.96029	0.99125		0.38833	0.99125	1.00372
														0.38861	0.96516	0.99231		0.38861	0.99231	1.00501
														0.38889	0.96468	0.99602		0.38889	0.99602	1.00582
														0.38917	0.96297	0.99125		0.38917	0.99125	1.00501
														0.38944	0.96151	0.99151		0.38944	0.99151	1.00194
														0.38972	0.96017	0.99257		0.38972	0.99257	1.00307
														0.39	0.96858	0.99297		0.39	0.99297	1.00404
														0.39028	0.96699	0.99045		0.39028	0.99045	1.00501
														0.39056	0.96833	0.99337		0.39056	0.99337	1.00582
														0.39083	0.96687	0.99589		0.39083	0.99589	1.0063
														0.39111	0.96102	0.99602		0.39111	0.99602	1.00323
														0.39139	0.9687	0.99165		0.39139	0.99165	1.00129
														0.39167	0.96602	0.99204		0.39167	0.99204	1.00097
														0.39194	0.96529	0.9935		0.39194	0.9935	1.00356
														0.39222	0.96285	0.99045		0.39222	0.99045	1.00404
														0.3925	0.96297	0.98979		0.3925	0.98979	1.00404
														0.39278	0.96358	0.99257		0.39278	0.99257	1.00323
														0.39306	0.96699	0.99456		0.39306	0.99456	1.00242
														0.39333	0.96797	0.99151		0.39333	0.99151	1.00226
														0.39361	0.96334	0.99191		0.39361	0.99191	1.00501
														0.39389	0.97016	0.99311		0.39389	0.99311	1.00275
														0.39417	0.96565	0.99377		0.39417	0.99377	1.00582
														0.39444	0.96955	0.99165		0.39444	0.99165	1.00275
														0.39472	0.96663	0.99231		0.39472	0.99231	1.00356
														0.395	0.96553	0.99019		0.395	0.99019	1.00598
														0.39528	0.96224	0.99125		0.39528	0.99125	1.00889
														0.39556	0.96188	0.99377		0.39556	0.99377	1.00194
														0.39583	0.96955	0.99523		0.39583	0.99523	1.00242
														0.39611	0.9659	0.99204		0.39611	0.99204	1.00485
														0.39639	0.96029	0.99257		0.39639	0.99257	1.00226
														0.39667	0.97101	0.99191		0.39667	0.99191	1.00453
														0.39694	0.96236	0.99165		0.39694	0.99165	1.00711
														0.39722	0.96565	0.99297		0.39722	0.99297	1.00242
														0.3975	0.96724	0.99775		0.3975	0.99775	1.00404
														0.39778	0.96736	0.99297		0.39778	0.99297	1.00598
														0.39806	0.96297	0.99231		0.39806	0.99231	1.00404
														0.39833	0.96687	0.99403		0.39833	0.99403	1.0042
														0.39861	0.96285	0.99045		0.39861	0.99045	1.00663
														0.39889	0.95834	0.99417		0.39889	0.99417	1.00307
														0.39917	0.96858	0.99297		0.39917	0.99297	1.00065
														0.39944	0.96431	0.99456		0.39944	0.99456	1.00323
														0.39972	0.96699	0.9935		0.39972	0.9935	1.00275
														0.4	0.97101	0.99125		0.4	0.99125	1.00372
														0.40028	0.96151	0.99019		0.40028	0.99019	1.0076
														0.40056	0.96736	0.99549		0.40056	0.99549	1.0063
														0.40083	0.96382	0.99311		0.40083	0.99311	1.00307
														0.40111	0.96797	0.98899		0.40111	0.98899	1.00242
														0.40139	0.96992	0.99006		0.40139	0.99006	1.0042
														0.40167	0.96565	0.99443		0.40167	0.99443	1.00598
														0.40194	0.96516	0.9886		0.40194	0.9886	1.00501
														0.40222	0.96529	0.98899		0.40222	0.98899	1.00501
														0.4025	0.96699	0.99337		0.4025	0.99337	1.00242
														0.40278	0.96565	0.98979		0.40278	0.98979	1.0063
														0.40306	0.96565	0.99748		0.40306	0.99748	1.00372
														0.40333	0.96967	0.98754		0.40333	0.98754	1.00356
														0.40361	0.96419	0.99231		0.40361	0.99231	1.00582
														0.40389	0.96492	0.98979		0.40389	0.98979	1.0076
														0.40417	0.96297	0.99019		0.40417	0.99019	1.00065
														0.40444	0.96382	0.99443		0.40444	0.99443	1.00711
														0.40472	0.96456	0.99297		0.40472	0.99297	1.00776
														0.405	0.96516	0.99297		0.405	0.99297	1.0076
														0.40528	0.96395	0.99165		0.40528	0.99165	1.00404
														0.40556	0.96687	0.99523		0.40556	0.99523	1.00356
														0.40583	0.96529	0.99231		0.40583	0.99231	1.00242
														0.40611	0.97089	0.99165		0.40611	0.99165	1.00453
														0.40639	0.96626	0.99165		0.40639	0.99165	1.00582
														0.40667	0.962	0.99417		0.40667	0.99417	1.00663
														0.40694	0.96358	0.99165		0.40694	0.99165	1.00598
														0.40722	0.96529	0.99297		0.40722	0.99297	1.00275
														0.4075	0.9687	0.99297		0.4075	0.99297	1.00453
														0.40778	0.96955	0.99125		0.40778	0.99125	1.00097
														0.40806	0.9665	0.99098		0.40806	0.99098	1.00404
														0.40833	0.96565	0.99417		0.40833	0.99417	1.00533
														0.40861	0.9659	0.99549		0.40861	0.99549	1.00226
														0.40889	0.96297	0.99337		0.40889	0.99337	1.00598
														0.40917	0.96395	0.99297		0.40917	0.99297	1.00275
														0.40944	0.96456	0.99417		0.40944	0.99417	1.00372
														0.40972	0.96663	0.99549		0.40972	0.99549	1.00356
														0.41	0.96529	0.98873		0.41	0.98873	1.00226
														0.41028	0.96151	0.98714		0.41028	0.98714	1.00242
														0.41056	0.96626	0.99337		0.41056	0.99337	1.00485
														0.41083	0.96516	0.99311		0.41083	0.99311	1.00533
														0.41111	0.96626	0.98833		0.41111	0.98833	1.00307
														0.41139	0.96663	0.99297		0.41139	0.99297	1.00453
														0.41167	0.96419	0.99231		0.41167	0.99231	1.00663
														0.41194	0.96382	0.99456		0.41194	0.99456	1.00356
														0.41222	0.96419	0.99456		0.41222	0.99456	1.00356
														0.4125	0.96821	0.98953		0.4125	0.98953	1.00711
														0.41278	0.9676	0.99417		0.41278	0.99417	1.00453
														0.41306	0.9609	0.99297		0.41306	0.99297	1.0055
														0.41333	0.95859	0.99045		0.41333	0.99045	0.99968
														0.41361	0.96529	0.99231		0.41361	0.99231	1.00275
														0.41389	0.96431	0.99204		0.41389	0.99204	1.00598
														0.41417	0.96663	0.99231		0.41417	0.99231	1.00453
														0.41444	0.96784	0.98899		0.41444	0.98899	1.0042
														0.41472	0.96797	0.99204		0.41472	0.99204	1.00242
														0.415	0.96382	0.99191		0.415	0.99191	1.00242
														0.41528	0.96334	0.99045		0.41528	0.99045	1.00242
														0.41556	0.96724	0.98621		0.41556	0.98621	1.00533
														0.41583	0.96163	0.98807		0.41583	0.98807	1.00679
														0.41611	0.96358	0.99456		0.41611	0.99456	1.00129
														0.41639	0.96724	0.99297		0.41639	0.99297	1.00598
														0.41667	0.97016	0.99059		0.41667	0.99059	1.00453
														0.41694	0.96565	0.99006		0.41694	0.99006	1.00194
														0.41722	0.9665	0.98899		0.41722	0.98899	1.00533
														0.4175	0.96553	0.99456		0.4175	0.99456	1.00323
														0.41778	0.9665	0.98913		0.41778	0.98913	1.00307
														0.41806	0.96492	0.99549		0.41806	0.99549	1.00178
														0.41833	0.9676	0.99019		0.41833	0.99019	1.00145
														0.41861	0.96797	0.99297		0.41861	0.99297	1.00242
														0.41889	0.9665	0.9935		0.41889	0.9935	1.00242
														0.41917	0.96297	0.99443		0.41917	0.99443	1.00501
														0.41944	0.96456	0.99019		0.41944	0.99019	1.00453
														0.41972	0.96297	0.99151		0.41972	0.99151	1.00242
														0.42	0.96699	0.99019		0.42	0.99019	1.00097
														0.42028	0.96492	0.99443		0.42028	0.99443	1.00501
														0.42056	0.96553	0.99271		0.42056	0.99271	1.00275
														0.42083	0.96236	0.98793		0.42083	0.98793	1.00533
														0.42111	0.96395	0.98939		0.42111	0.98939	1.00275
														0.42139	0.96529	0.99297		0.42139	0.99297	1.00275
														0.42167	0.96468	0.99403		0.42167	0.99403	1.00275
														0.42194	0.96602	0.99297		0.42194	0.99297	1.00323
														0.42222	0.96492	0.99151		0.42222	0.99151	1.00404
														0.4225	0.97065	0.99085		0.4225	0.99085	1.00275
														0.42278	0.97186	0.99204		0.42278	0.99204	1.00129
														0.42306	0.96553	0.99165		0.42306	0.99165	1.00194
														0.42333	0.96724	0.98939		0.42333	0.98939	1.00711
														0.42361	0.96322	0.99191		0.42361	0.99191	1.00307
														0.42389	0.96858	0.99231		0.42389	0.99231	1.00453
														0.42417	0.96821	0.99297		0.42417	0.99297	1.00226
														0.42444	0.96322	0.9886		0.42444	0.9886	1.00453
														0.42472	0.96797	0.98873		0.42472	0.98873	1.00065
														0.425	0.9659	0.99151		0.425	0.99151	1.0055
														0.42528	0.96492	0.98899		0.42528	0.98899	1.00598
														0.42556	0.96931	0.99311		0.42556	0.99311	1.00323
														0.42583	0.96456	0.98939		0.42583	0.98939	1.00307
														0.42611	0.962	0.98913		0.42611	0.98913	1.00598
														0.42639	0.96699	0.99257		0.42639	0.99257	1.00372
														0.42667	0.9665	0.99602		0.42667	0.99602	1.00323
														0.42694	0.96821	0.99045		0.42694	0.99045	1.00307
														0.42722	0.96687	0.99085		0.42722	0.99085	1.00323
														0.4275	0.96918	0.99271		0.4275	0.99271	1.00356
														0.42778	0.96468	0.99006		0.42778	0.99006	1.00275
														0.42806	0.96784	0.98979		0.42806	0.98979	1.00242
														0.42833	0.9687	0.99098		0.42833	0.99098	1.0042
														0.42861	0.96492	0.98953		0.42861	0.98953	1.00226
														0.42889	0.9659	0.99059		0.42889	0.99059	1.00485
														0.42917	0.96858	0.98807		0.42917	0.98807	1.00275
														0.42944	0.96736	0.99006		0.42944	0.99006	1.00663
														0.42972	0.95956	0.99045		0.42972	0.99045	1.00598
														0.43	0.96431	0.99019		0.43	0.99019	1.00485
														0.43028	0.95786	0.98913		0.43028	0.98913	1.00404
														0.43056	0.962	0.99151		0.43056	0.99151	1.00776
														0.43083	0.96468	0.99125		0.43083	0.99125	1.00194
														0.43111	0.96931	0.99377		0.43111	0.99377	1.00242
														0.43139	0.96553	0.99059		0.43139	0.99059	1.00663
														0.43167	0.96224	0.98939		0.43167	0.98939	1.00242
														0.43194	0.96456	0.99059		0.43194	0.99059	1.00194
														0.43222	0.962	0.98899		0.43222	0.98899	1.00178
														0.4325	0.96687	0.9886		0.4325	0.9886	1.00016
														0.43278	0.96565	0.99165		0.43278	0.99165	1.00275
														0.43306	0.96736	0.99019		0.43306	0.99019	1.00727
														0.43333	0.96395	0.9886		0.43333	0.9886	1.00485
														0.43361	0.96724	0.99059		0.43361	0.99059	1.00129
														0.43389	0.9659	0.99059		0.43389	0.99059	1.00356
														0.43417	0.9665	0.99151		0.43417	0.99151	1.00404
														0.43444	0.95664	0.99098		0.43444	0.99098	1.00501
														0.43472	0.97223	0.98979		0.43472	0.98979	1.00242
														0.435	0.96017	0.99337		0.435	0.99337	1.00485
														0.43528	0.96784	0.99098		0.43528	0.99098	1
														0.43556	0.9676	0.99311		0.43556	0.99311	1.00485
														0.43583	0.96431	0.98953		0.43583	0.98953	1.00372
														0.43611	0.95798	0.98833		0.43611	0.98833	1.00242
														0.43639	0.97028	0.99019		0.43639	0.99019	1.00679
														0.43667	0.96797	0.99271		0.43667	0.99271	1.00194
														0.43694	0.96687	0.99006		0.43694	0.99006	1.00275
														0.43722	0.97052	0.99151		0.43722	0.99151	1.00501
														0.4375	0.96736	0.99165		0.4375	0.99165	1.00663
														0.43778	0.96724	0.99006		0.43778	0.99006	1.00663
														0.43806	0.96918	0.9886		0.43806	0.9886	1.00307
														0.43833	0.96663	0.98767		0.43833	0.98767	1.00727
														0.43861	0.9665	0.99019		0.43861	0.99019	1.00145
														0.43889	0.96468	0.98754		0.43889	0.98754	1.00533
														0.43917	0.96784	0.99098		0.43917	0.99098	1.0097
														0.43944	0.96699	0.99151		0.43944	0.99151	1.0042
														0.43972	0.9665	0.99204		0.43972	0.99204	1.00711
														0.44	0.9665	0.98953		0.44	0.98953	0.99822
														0.44028	0.96395	0.98939		0.44028	0.98939	1.00404
														0.44056	0.96797	0.98833		0.44056	0.98833	1.00485
														0.44083	0.9676	0.98807		0.44083	0.98807	1.00372
														0.44111	0.97016	0.98953		0.44111	0.98953	1.00501
														0.44139	0.96553	0.99271		0.44139	0.99271	1.00226
														0.44167	0.96992	0.98754		0.44167	0.98754	1.00275
														0.44194	0.96918	0.99019		0.44194	0.99019	1.00323
														0.44222	0.96821	0.98873		0.44222	0.98873	1.00356
														0.4425	0.96017	0.99337		0.4425	0.99337	1.00485
														0.44278	0.96529	0.99125		0.44278	0.99125	1.0042
														0.44306	0.96699	0.98899		0.44306	0.98899	1.00582
														0.44333	0.96858	0.99257		0.44333	0.99257	1.00307
														0.44361	0.97101	0.98979		0.44361	0.98979	1.00194
														0.44389	0.97454	0.9886		0.44389	0.9886	1.00194
														0.44417	0.96918	0.98581		0.44417	0.98581	1.00307
														0.44444	0.96224	0.99443		0.44444	0.99443	1.00275
														0.44472	0.96833	0.9935		0.44472	0.9935	1.00453
														0.445	0.96565	0.98767		0.445	0.98767	1.00323
														0.44528	0.9687	0.98979		0.44528	0.98979	1.00485
														0.44556	0.9659	0.9886		0.44556	0.9886	1.0042
														0.44583	0.96918	0.99098		0.44583	0.99098	1.0076
														0.44611	0.96736	0.99059		0.44611	0.99059	1.00663
														0.44639	0.96724	0.98953		0.44639	0.98953	1.00307
														0.44667	0.96858	0.99165		0.44667	0.99165	1.00533
														0.44694	0.96724	0.99311		0.44694	0.99311	1.00356
														0.44722	0.96382	0.99019		0.44722	0.99019	1.00453
														0.4475	0.96529	0.99311		0.4475	0.99311	1.0042
														0.44778	0.96395	0.99151		0.44778	0.99151	1.00679
														0.44806	0.96419	0.99191		0.44806	0.99191	1.00356
														0.44833	0.96992	0.99151		0.44833	0.99151	1.00485
														0.44861	0.96334	0.99125		0.44861	0.99125	1.00711
														0.44889	0.9687	0.98979		0.44889	0.98979	1.00663
														0.44917	0.97162	0.98953		0.44917	0.98953	1.00711
														0.44944	0.97333	0.99059		0.44944	0.99059	1.00356
														0.44972	0.96918	0.99151		0.44972	0.99151	1.00663
														0.45	0.96992	0.99191		0.45	0.99191	1.00501
														0.45028	0.96967	0.98979		0.45028	0.98979	1.00356
														0.45056	0.96553	0.99019		0.45056	0.99019	1.00194
														0.45083	0.96431	0.98953		0.45083	0.98953	1.00404
														0.45111	0.96797	0.98953		0.45111	0.98953	1.00323
														0.45139	0.96419	0.99271		0.45139	0.99271	1.00663
														0.45167	0.9676	0.99271		0.45167	0.99271	1.00905
														0.45194	0.96687	0.9935		0.45194	0.9935	1.0063
														0.45222	0.96918	0.99151		0.45222	0.99151	1.00275
														0.4525	0.96516	0.9935		0.4525	0.9935	1.00404
														0.45278	0.96029	0.99456		0.45278	0.99456	1.00129
														0.45306	0.96724	0.99297		0.45306	0.99297	1.00679
														0.45333	0.9676	0.99403		0.45333	0.99403	1.00533
														0.45361	0.96626	0.99085		0.45361	0.99085	1.00453
														0.45389	0.96261	0.99098		0.45389	0.99098	1.00178
														0.45417	0.96419	0.99337		0.45417	0.99337	1.00663
														0.45444	0.96626	0.99151		0.45444	0.99151	1.00242
														0.45472	0.96918	0.99297		0.45472	0.99297	1.00242
														0.455	0.96468	0.99271		0.455	0.99271	1.00453
														0.45528	0.96784	0.98953		0.45528	0.98953	1
														0.45556	0.9676	0.99204		0.45556	0.99204	1.00242
														0.45583	0.96736	0.98899		0.45583	0.98899	1.00404
														0.45611	0.97357	0.99151		0.45611	0.99151	1.0042
														0.45639	0.96395	0.98873		0.45639	0.98873	1.0042
														0.45667	0.96626	0.99059		0.45667	0.99059	1.00889
														0.45694	0.9715	0.99098		0.45694	0.99098	1.00711
														0.45722	0.96955	0.99417		0.45722	0.99417	1.00194
														0.4575	0.96602	0.99417		0.4575	0.99417	1.00663
														0.45778	0.96797	0.99231		0.45778	0.99231	1.00485
														0.45806	0.96066	0.98807		0.45806	0.98807	1.00307
														0.45833	0.96918	0.99562		0.45833	0.99562	1.00242
														0.45861	0.97065	0.99098		0.45861	0.99098	1.00129
														0.45889	0.96529	0.98953		0.45889	0.98953	1.00582
														0.45917	0.96918	0.98953		0.45917	0.98953	1.00453
														0.45944	0.96456	0.98913		0.45944	0.98913	1.00356
														0.45972	0.96931	0.99125		0.45972	0.99125	1.00485
														0.46	0.96955	0.99403		0.46	0.99403	1.00453
														0.46028	0.96431	0.99165		0.46028	0.99165	1.00663
														0.46056	0.96322	0.99191		0.46056	0.99191	1.00533
														0.46083	0.96699	0.98873		0.46083	0.98873	1.00453
														0.46111	0.96894	0.99006		0.46111	0.99006	1.00404
														0.46139	0.96419	0.99311		0.46139	0.99311	1.00727
														0.46167	0.96188	0.99204		0.46167	0.99204	1.00275
														0.46194	0.96322	0.99257		0.46194	0.99257	1.00356
														0.46222	0.96395	0.98714		0.46222	0.98714	1.00841
														0.4625	0.9665	0.99191		0.4625	0.99191	1.00727
														0.46278	0.97052	0.98873		0.46278	0.98873	1.00307
														0.46306	0.96626	0.99191		0.46306	0.99191	1.0063
														0.46333	0.97101	0.99496		0.46333	0.99496	1.00582
														0.46361	0.96322	0.99085		0.46361	0.99085	1.00323
														0.46389	0.96553	0.99191		0.46389	0.99191	1.00226
														0.46417	0.96419	0.99297		0.46417	0.99297	1.0063
														0.46444	0.96663	0.99204		0.46444	0.99204	1.00582
														0.46472	0.96833	0.98979		0.46472	0.98979	1.00711
														0.465	0.97016	0.99045		0.465	0.99045	1.0055
														0.46528	0.96931	0.98979		0.46528	0.98979	1.0063
														0.46556	0.96821	0.98913		0.46556	0.98913	1.00533
														0.46583	0.96224	0.99562		0.46583	0.99562	1.00372
														0.46611	0.96358	0.9935		0.46611	0.9935	1.00372
														0.46639	0.97089	0.98873		0.46639	0.98873	1.00404
														0.46667	0.9609	0.99165		0.46667	0.99165	1.00582
														0.46694	0.96358	0.99006		0.46694	0.99006	1.00598
														0.46722	0.96699	0.99151		0.46722	0.99151	1.0055
														0.4675	0.96334	0.98979		0.4675	0.98979	1.0055
														0.46778	0.96992	0.99523		0.46778	0.99523	1.00663
														0.46806	0.96334	0.99271		0.46806	0.99271	1.00242
														0.46833	0.9687	0.98873		0.46833	0.98873	1.00372
														0.46861	0.96663	0.99151		0.46861	0.99151	1.0076
														0.46889	0.96395	0.98913		0.46889	0.98913	1.0063
														0.46917	0.9676	0.99311		0.46917	0.99311	1.00453
														0.46944	0.9665	0.99045		0.46944	0.99045	1.00501
														0.46972	0.96102	0.99085		0.46972	0.99085	1.00533
														0.47	0.96468	0.98939		0.47	0.98939	1.0076
														0.47028	0.96236	0.98913		0.47028	0.98913	1.0063
														0.47056	0.96431	0.99006		0.47056	0.99006	1.00533
														0.47083	0.96687	0.99045		0.47083	0.99045	1.00776
														0.47111	0.96334	0.98899		0.47111	0.98899	1.00598
														0.47139	0.96858	0.99006		0.47139	0.99006	1.00679
														0.47167	0.96931	0.98899		0.47167	0.98899	1.00582
														0.47194	0.96699	0.99191		0.47194	0.99191	1.0097
														0.47222	0.96992	0.98833		0.47222	0.98833	1.00533
														0.4725	0.96894	0.99151		0.4725	0.99151	1.00533
														0.47278	0.96724	0.98687		0.47278	0.98687	1.00307
														0.47306	0.95993	0.99337		0.47306	0.99337	1.00356
														0.47333	0.96516	0.9935		0.47333	0.9935	1.0063
														0.47361	0.9676	0.99297		0.47361	0.99297	1.00533
														0.47389	0.96699	0.98979		0.47389	0.98979	1.00582
														0.47417	0.96663	0.99496		0.47417	0.99496	1.0042
														0.47444	0.96992	0.98687		0.47444	0.98687	1.00533
														0.47472	0.96382	0.99098		0.47472	0.99098	1.00582
														0.475	0.96663	0.99098		0.475	0.99098	1.00727
														0.47528	0.96687	0.99297		0.47528	0.99297	1.00663
														0.47556	0.96724	0.98953		0.47556	0.98953	1.00404
														0.47583	0.96516	0.98913		0.47583	0.98913	1.00097
														0.47611	0.96529	0.99045		0.47611	0.99045	1.00582
														0.47639	0.97125	0.9935		0.47639	0.9935	1.00453
														0.47667	0.96602	0.99165		0.47667	0.99165	1.0042
														0.47694	0.96236	0.99443		0.47694	0.99443	1.00226
														0.47722	0.96188	0.99403		0.47722	0.99403	1.00404
														0.4775	0.96395	0.99191		0.4775	0.99191	1.00582
														0.47778	0.96419	0.98979		0.47778	0.98979	1.0042
														0.47806	0.96992	0.99204		0.47806	0.99204	1.00307
														0.47833	0.96236	0.99165		0.47833	0.99165	1.00857
														0.47861	0.96565	0.99059		0.47861	0.99059	1.00663
														0.47889	0.9665	0.99191		0.47889	0.99191	1.00501
														0.47917	0.96456	0.98979		0.47917	0.98979	1.0063
														0.47944	0.96224	0.98913		0.47944	0.98913	1.0055
														0.47972	0.96967	0.9886		0.47972	0.9886	1.00679
														0.48	0.96358	0.98913		0.48	0.98913	1.00501
														0.48028	0.96516	0.98899		0.48028	0.98899	1.00727
														0.48056	0.96382	0.99019		0.48056	0.99019	1.00275
														0.48083	0.96992	0.99098		0.48083	0.99098	1.0055
														0.48111	0.96382	0.99165		0.48111	0.99165	1.00598
														0.48139	0.96553	0.99019		0.48139	0.99019	1.00598
														0.48167	0.96516	0.98979		0.48167	0.98979	1.00598
														0.48194	0.95993	0.99271		0.48194	0.99271	1.00453
														0.48222	0.96565	0.99151		0.48222	0.99151	1.0055
														0.4825	0.96833	0.99337		0.4825	0.99337	1.00776
														0.48278	0.96736	0.99151		0.48278	0.99151	1.00372
														0.48306	0.96821	0.99257		0.48306	0.99257	1.00453
														0.48333	0.9715	0.99496		0.48333	0.99496	1.00242
														0.48361	0.96285	0.99523		0.48361	0.99523	1.0055
														0.48389	0.96456	0.98913		0.48389	0.98913	1.00501
														0.48417	0.97065	0.99045		0.48417	0.99045	1.0042
														0.48444	0.9665	0.9935		0.48444	0.9935	1.00404
														0.48472	0.96151	0.98939		0.48472	0.98939	1.0055
														0.485	0.96431	0.98913		0.485	0.98913	1.00501
														0.48528	0.96285	0.99483		0.48528	0.99483	1.00679
														0.48556	0.96699	0.98953		0.48556	0.98953	1.00582
														0.48583	0.96261	0.99059		0.48583	0.99059	1.00485
														0.48611	0.96894	0.98687		0.48611	0.98687	1.00582
														0.48639	0.96821	0.99311		0.48639	0.99311	1.00356
														0.48667	0.96602	0.99098		0.48667	0.99098	1.00808
														0.48694	0.9659	0.99059		0.48694	0.99059	1.00679
														0.48722	0.96553	0.99045		0.48722	0.99045	1.0055
														0.4875	0.96687	0.99311		0.4875	0.99311	1.00727
														0.48778	0.96102	0.98953		0.48778	0.98953	1.0055
														0.48806	0.96516	0.99059		0.48806	0.99059	1.0063
														0.48833	0.95895	0.98953		0.48833	0.98953	1.00663
														0.48861	0.9676	0.99231		0.48861	0.99231	1.00582
														0.48889	0.96224	0.98913		0.48889	0.98913	1.00485
														0.48917	0.96724	0.99151		0.48917	0.99151	1.00663
														0.48944	0.96992	0.99337		0.48944	0.99337	1.00841
														0.48972	0.96516	0.99854		0.48972	0.99854	1.0063
														0.49	0.96858	0.99019		0.49	0.99019	1.00663
														0.49028	0.96784	0.99098		0.49028	0.99098	1.01196
														0.49056	0.96699	0.99165		0.49056	0.99165	1.00711
														0.49083	0.96553	0.99297		0.49083	0.99297	1.00857
														0.49111	0.96931	0.99085		0.49111	0.99085	1.00178
														0.49139	0.96322	0.98608		0.49139	0.98608	1.00679
														0.49167	0.96699	0.99125		0.49167	0.99125	1.00307
														0.49194	0.97052	0.99257		0.49194	0.99257	1.01164
														0.49222	0.9659	0.99191		0.49222	0.99191	1.00679
														0.4925	0.97199	0.98953		0.4925	0.98953	1.00679
														0.49278	0.96784	0.99085		0.49278	0.99085	1.00323
														0.49306	0.96565	0.98661		0.49306	0.98661	1.0055
														0.49333	0.96602	0.99045		0.49333	0.99045	1.00808
														0.49361	0.96894	0.98899		0.49361	0.98899	1.00938
														0.49389	0.962	0.99045		0.49389	0.99045	1.00776
														0.49417	0.96468	0.98979		0.49417	0.98979	1.0063
														0.49444	0.9715	0.98979		0.49444	0.98979	1.00663
														0.49472	0.96821	0.99098		0.49472	0.99098	1.00679
														0.495	0.97065	0.99165		0.495	0.99165	1.00485
														0.49528	0.96955	0.99059		0.49528	0.99059	1.01067
														0.49556	0.96529	0.98913		0.49556	0.98913	1.00776
														0.49583	0.96784	0.98979		0.49583	0.98979	1.00582
														0.49611	0.96687	0.99085		0.49611	0.99085	1.00857
														0.49639	0.96626	0.98807		0.49639	0.98807	1.00307
														0.49667	0.96821	0.99085		0.49667	0.99085	1.00727
														0.49694	0.96626	0.99085		0.49694	0.99085	1.00501
														0.49722	0.96736	0.98714		0.49722	0.98714	1.00404
														0.4975	0.96529	0.98939		0.4975	0.98939	1.00356
														0.49778	0.96797	0.99456		0.49778	0.99456	1.0042
														0.49806	0.96395	0.98979		0.49806	0.98979	1.0042
														0.49833	0.96918	0.99006		0.49833	0.99006	1.0055
														0.49861	0.96663	0.98899		0.49861	0.98899	1.00598
														0.49889	0.962	0.98873		0.49889	0.98873	1.00582
														0.49917	0.97199	0.98833		0.49917	0.98833	1.00178
														0.49944	0.96516	0.98899		0.49944	0.98899	1.00776
														0.49972	0.96833	0.99006		0.49972	0.99006	1.00453
														0.5	0.96334	0.99562		0.5	0.99562	1.00533
														0.50028	0.95725	0.99165		0.50028	0.99165	1.00404
														0.50056	0.96626	0.99231		0.50056	0.99231	1.00663
														0.50083	0.96224	0.98833		0.50083	0.98833	1.00307
														0.50111	0.9665	0.99204		0.50111	0.99204	1.00501
														0.50139	0.96529	0.99151		0.50139	0.99151	1.0055
														0.50167	0.96297	0.99337		0.50167	0.99337	1.00711
														0.50194	0.96663	0.99125		0.50194	0.99125	1.00679
														0.50222	0.96821	0.98939		0.50222	0.98939	1.00711
														0.5025	0.962	0.99085		0.5025	0.99085	1.00533
														0.50278	0.9665	0.99443		0.50278	0.99443	1.00372
														0.50306	0.96626	0.99019		0.50306	0.99019	1.0042
														0.50333	0.96565	0.98939		0.50333	0.98939	1.00679
														0.50361	0.96382	0.99098		0.50361	0.99098	1.00598
														0.50389	0.96833	0.9886		0.50389	0.9886	1.00485
														0.50417	0.97065	0.98767		0.50417	0.98767	1.00501
														0.50444	0.96784	0.98953		0.50444	0.98953	1.00307
														0.50472	0.96784	0.98953		0.50472	0.98953	1.00905
														0.505	0.96626	0.98714		0.505	0.98714	1.00711
														0.50528	0.96626	0.99165		0.50528	0.99165	1.0055
														0.50556	0.96553	0.99006		0.50556	0.99006	1.00501
														0.50583	0.96127	0.99098		0.50583	0.99098	1.0042
														0.50611	0.9659	0.98913		0.50611	0.98913	1.0055
														0.50639	0.96894	0.98714		0.50639	0.98714	1.00679
														0.50667	0.96687	0.98767		0.50667	0.98767	1.0076
														0.50694	0.96894	0.99006		0.50694	0.99006	1.00048
														0.50722	0.96931	0.98714		0.50722	0.98714	1.00938
														0.5075	0.9665	0.99297		0.5075	0.99297	1.0042
														0.50778	0.96261	0.99403		0.50778	0.99403	1.00582
														0.50806	0.96894	0.98754		0.50806	0.98754	1.00598
														0.50833	0.96297	0.98899		0.50833	0.98899	1.00323
														0.50861	0.96529	0.98754		0.50861	0.98754	1.0063
														0.50889	0.96285	0.98793		0.50889	0.98793	1.00598
														0.50917	0.96395	0.98754		0.50917	0.98754	1.0097
														0.50944	0.96431	0.98807		0.50944	0.98807	1.00356
														0.50972	0.96553	0.98648		0.50972	0.98648	1.00776
														0.51	0.96724	0.99297		0.51	0.99297	1.00533
														0.51028	0.96492	0.99098		0.51028	0.99098	1.00194
														0.51056	0.9676	0.98661		0.51056	0.98661	1.00453
														0.51083	0.96261	0.98899		0.51083	0.98899	1.00598
														0.51111	0.96419	0.9886		0.51111	0.9886	1.00663
														0.51139	0.9659	0.99257		0.51139	0.99257	1.00598
														0.51167	0.96602	0.98767		0.51167	0.98767	1.00808
														0.51194	0.96687	0.98979		0.51194	0.98979	1.00663
														0.51222	0.96456	0.98807		0.51222	0.98807	1.00533
														0.5125	0.96918	0.9886		0.5125	0.9886	1.00711
														0.51278	0.96261	0.98939		0.51278	0.98939	1.00323
														0.51306	0.96821	0.98727		0.51306	0.98727	1.00501
														0.51333	0.96395	0.98873		0.51333	0.98873	1.00485
														0.51361	0.96955	0.98568		0.51361	0.98568	1.00501
														0.51389	0.96797	0.98807		0.51389	0.98807	1.00323
														0.51417	0.96699	0.98873		0.51417	0.98873	1.00582
														0.51444	0.96151	0.98714		0.51444	0.98714	1.00533
														0.51472	0.9659	0.98939		0.51472	0.98939	1.00533
														0.515	0.96529	0.98979		0.515	0.98979	1.00889
														0.51528	0.96565	0.99191		0.51528	0.99191	1.00905
														0.51556	0.96602	0.99271		0.51556	0.99271	1.00356
														0.51583	0.96724	0.99191		0.51583	0.99191	1.00501
														0.51611	0.95932	0.98727		0.51611	0.98727	1.00808
														0.51639	0.96419	0.99006		0.51639	0.99006	1.00323
														0.51667	0.96602	0.98939		0.51667	0.98939	1.00711
														0.51694	0.9659	0.98899		0.51694	0.98899	1.00242
														0.51722	0.96918	0.99085		0.51722	0.99085	1.00307
														0.5175	0.9609	0.99019		0.5175	0.99019	1.00582
														0.51778	0.96565	0.98913		0.51778	0.98913	1.00372
														0.51806	0.97223	0.98754		0.51806	0.98754	1.00307
														0.51833	0.96699	0.98714		0.51833	0.98714	1.00323
														0.51861	0.96736	0.99125		0.51861	0.99125	1.00242
														0.51889	0.97125	0.9935		0.51889	0.9935	1.0042
														0.51917	0.96626	0.99085		0.51917	0.99085	1.00727
														0.51944	0.96992	0.99006		0.51944	0.99006	1.00145
														0.51972	0.96261	0.98913		0.51972	0.98913	1.0063
														0.52	0.96931	0.98767		0.52	0.98767	1.00372
														0.52028	0.96017	0.98462		0.52028	0.98462	1.00226
														0.52056	0.96529	0.98833		0.52056	0.98833	1.01196
														0.52083	0.96626	0.99006		0.52083	0.99006	1.00194
														0.52111	0.96663	0.9886		0.52111	0.9886	1.00485
														0.52139	0.96784	0.99098		0.52139	0.99098	1.00663
														0.52167	0.96516	0.99059		0.52167	0.99059	1.0063
														0.52194	0.96894	0.99311		0.52194	0.99311	1.0042
														0.52222	0.96797	0.9935		0.52222	0.9935	1.0055
														0.5225	0.96516	0.98581		0.5225	0.98581	1.0055
														0.52278	0.97101	0.99045		0.52278	0.99045	1.00808
														0.52306	0.9665	0.98714		0.52306	0.98714	1.00727
														0.52333	0.97101	0.98807		0.52333	0.98807	1.00776
														0.52361	0.96797	0.99151		0.52361	0.99151	1.00533
														0.52389	0.96821	0.98833		0.52389	0.98833	1.0076
														0.52417	0.96724	0.98913		0.52417	0.98913	1.00582
														0.52444	0.96553	0.98939		0.52444	0.98939	1.00727
														0.52472	0.96297	0.98833		0.52472	0.98833	1.01148
														0.525	0.96724	0.99045		0.525	0.99045	1.00598
														0.52528	0.96236	0.98979		0.52528	0.98979	1.00356
														0.52556	0.96687	0.98873		0.52556	0.98873	1.00453
														0.52583	0.96833	0.98873		0.52583	0.98873	1.00711
														0.52611	0.96516	0.99019		0.52611	0.99019	1.00323
														0.52639	0.9665	0.98979		0.52639	0.98979	1.0042
														0.52667	0.96687	0.99377		0.52667	0.99377	1.0063
														0.52694	0.97028	0.99151		0.52694	0.99151	1.00582
														0.52722	0.96565	0.99151		0.52722	0.99151	1.00679
														0.5275	0.96821	0.98939		0.5275	0.98939	1.00275
														0.52778	0.96334	0.98767		0.52778	0.98767	1.00323
														0.52806	0.96456	0.99059		0.52806	0.99059	1.0063
														0.52833	0.96419	0.99098		0.52833	0.99098	1.00501
														0.52861	0.96565	0.9935		0.52861	0.9935	1.00307
														0.52889	0.96992	0.99151		0.52889	0.99151	1.00776
														0.52917	0.9659	0.99006		0.52917	0.99006	1.00727
														0.52944	0.96419	0.98939		0.52944	0.98939	1.00453
														0.52972	0.96261	0.99191		0.52972	0.99191	1.00582
														0.53	0.96784	0.98767		0.53	0.98767	1.00889
														0.53028	0.96285	0.99151		0.53028	0.99151	1.0063
														0.53056	0.96699	0.99059		0.53056	0.99059	1.00841
														0.53083	0.96894	0.99204		0.53083	0.99204	1.00582
														0.53111	0.96833	0.98979		0.53111	0.98979	1.00323
														0.53139	0.96821	0.98727		0.53139	0.98727	1.00453
														0.53167	0.96565	0.99098		0.53167	0.99098	1.0042
														0.53194	0.95968	0.98873		0.53194	0.98873	1.00533
														0.53222	0.96127	0.98807		0.53222	0.98807	1.00501
														0.5325	0.96224	0.98913		0.5325	0.98913	1.00776
														0.53278	0.96419	0.98873		0.53278	0.98873	1.00582
														0.53306	0.95469	0.98754		0.53306	0.98754	1.0055
														0.53333	0.96516	0.98979		0.53333	0.98979	1.00808
														0.53361	0.96224	0.9886		0.53361	0.9886	1.00841
														0.53389	0.9687	0.99006		0.53389	0.99006	1.00356
														0.53417	0.9676	0.98754		0.53417	0.98754	1.00841
														0.53444	0.9687	0.98899		0.53444	0.98899	1.00404
														0.53472	0.96955	0.98873		0.53472	0.98873	1.0055
														0.535	0.9687	0.99059		0.535	0.99059	1.00404
														0.53528	0.9665	0.99191		0.53528	0.99191	1.00776
														0.53556	0.96261	0.99098		0.53556	0.99098	1.00663
														0.53583	0.96955	0.99271		0.53583	0.99271	1.00582
														0.53611	0.97028	0.9886		0.53611	0.9886	1.0063
														0.53639	0.96188	0.99151		0.53639	0.99151	1.00905
														0.53667	0.96626	0.99059		0.53667	0.99059	1.00679
														0.53694	0.96663	0.9886		0.53694	0.9886	1.00226
														0.53722	0.96918	0.9886		0.53722	0.9886	1.00663
														0.5375	0.96553	0.99337		0.5375	0.99337	1.00663
														0.53778	0.96358	0.98913		0.53778	0.98913	1.00582
														0.53806	0.96529	0.98979		0.53806	0.98979	1.00453
														0.53833	0.96419	0.98953		0.53833	0.98953	1.00808
														0.53861	0.96188	0.98939		0.53861	0.98939	1.00372
														0.53889	0.96358	0.98608		0.53889	0.98608	1.00711
														0.53917	0.96565	0.98462		0.53917	0.98462	1.00808
														0.53944	0.96224	0.98833		0.53944	0.98833	1.00533
														0.53972	0.96699	0.99165		0.53972	0.99165	1.00776
														0.54	0.96992	0.9886		0.54	0.9886	1.0055
														0.54028	0.96261	0.9935		0.54028	0.9935	1.00453
														0.54056	0.96529	0.98754		0.54056	0.98754	1.00889
														0.54083	0.9665	0.98899		0.54083	0.98899	1.01035
														0.54111	0.96492	0.98873		0.54111	0.98873	1.00711
														0.54139	0.9665	0.98568		0.54139	0.98568	1.00663
														0.54167	0.97065	0.99019		0.54167	0.99019	1.00938
														0.54194	0.96553	0.98833		0.54194	0.98833	1.00808
														0.54222	0.96553	0.98953		0.54222	0.98953	1.00178
														0.5425	0.96736	0.98833		0.5425	0.98833	1.00453
														0.54278	0.96382	0.99085		0.54278	0.99085	1.00711
														0.54306	0.9715	0.98953		0.54306	0.98953	1.00663
														0.54333	0.96626	0.99271		0.54333	0.99271	1.0042
														0.54361	0.96163	0.98873		0.54361	0.98873	1.00889
														0.54389	0.96833	0.98754		0.54389	0.98754	1.00776
														0.54417	0.96699	0.98979		0.54417	0.98979	1.00485
														0.54444	0.96516	0.99377		0.54444	0.99377	1.00905
														0.54472	0.96687	0.98727		0.54472	0.98727	1.00808
														0.545	0.96784	0.9935		0.545	0.9935	1.0076
														0.54528	0.96516	0.98979		0.54528	0.98979	1.00711
														0.54556	0.95859	0.99125		0.54556	0.99125	1.00533
														0.54583	0.96468	0.98899		0.54583	0.98899	1.00275
														0.54611	0.96724	0.98793		0.54611	0.98793	1.00663
														0.54639	0.96784	0.99006		0.54639	0.99006	1.0063
														0.54667	0.96784	0.9886		0.54667	0.9886	1.00598
														0.54694	0.97028	0.98807		0.54694	0.98807	1.00485
														0.54722	0.96894	0.99165		0.54722	0.99165	1.00776
														0.5475	0.96797	0.99231		0.5475	0.99231	1.00501
														0.54778	0.9659	0.99125		0.54778	0.99125	1.0076
														0.54806	0.96322	0.98807		0.54806	0.98807	1.00776
														0.54833	0.9665	0.99019		0.54833	0.99019	1.0063
														0.54861	0.9609	0.98608		0.54861	0.98608	1.0076
														0.54889	0.96066	0.98953		0.54889	0.98953	1.00582
														0.54917	0.96784	0.99019		0.54917	0.99019	1.00808
														0.54944	0.96456	0.98687		0.54944	0.98687	1.00663
														0.54972	0.96858	0.99165		0.54972	0.99165	1.00679
														0.55	0.96224	0.99165		0.55	0.99165	1.00905
														0.55028	0.96821	0.99098		0.55028	0.99098	1.00679
														0.55056	0.9659	0.98913		0.55056	0.98913	1.00275
														0.55083	0.96358	0.98793		0.55083	0.98793	1.00307
														0.55111	0.96858	0.98754		0.55111	0.98754	1.00323
														0.55139	0.9665	0.98767		0.55139	0.98767	1.00533
														0.55167	0.96724	0.98807		0.55167	0.98807	1.00582
														0.55194	0.96724	0.98727		0.55194	0.98727	1.00679
														0.55222	0.96492	0.98754		0.55222	0.98754	1.00857
														0.5525	0.96456	0.98568		0.5525	0.98568	1.0055
														0.55278	0.96456	0.98687		0.55278	0.98687	1.0063
														0.55306	0.96626	0.9886		0.55306	0.9886	1.00857
														0.55333	0.96382	0.98833		0.55333	0.98833	1.00663
														0.55361	0.96456	0.98714		0.55361	0.98714	1.0076
														0.55389	0.96699	0.98502		0.55389	0.98502	1.00679
														0.55417	0.96784	0.98648		0.55417	0.98648	1.00663
														0.55444	0.96565	0.98542		0.55444	0.98542	1.00485
														0.55472	0.96395	0.98714		0.55472	0.98714	1.00841
[truncated: 34,503 more rows]

## Sheet: Supplementary Fig.1
Supplementary Fig.1
X-axis(silicon based)	Y-axis(silicon based)	X-axis(Metal-nitride based)	Y-axis(Metal-nitride based)	X-axis(Metal-oxide based)	Y-axis(Metal-oxide based)	X-axis(organic based)	Y-axis(Metal-oxide based)
J at 1.23 V vs. RHE (mA cm-2)	ηhalf-STH (%)	J at 1.23 V vs. RHE (mA cm-2)	ηhalf-STH (%)	J at 1.23 V vs. RHE (mA cm-2)	ηhalf-STH (%)	J at 1.23 V vs. RHE (mA cm-2)	ηhalf-STH (%)
30.7	3.3	8.5	1.5	5.99	2.29	0.015	0.03
37	4.3	6.3	1.15	5.04	1.41	0.063	0.014
28	3	6.7	1.5	3.1	0.9	0.1023	0.02
16.6	1.42	12.1	2.5	4.3	0.71	0.072	0.018
		4.7	0.45	3.38	0.33	15.4	4.33
		3.1	0.58	1.85	0.11
				1.69	1.36
				2.33	0.63
				6.12	2.5
				8.51	2.45
				2.3	1.51
				6.3	1.15
				5.43	1.1
				3.51	0.94
				2.75	0.72
				1.47	0.72
				2.98	0.52
				2.9	0.2

## Sheet: Supplementary Fig.5
Supplementary Fig. 5
X-axis	Y-axis(Ni foil)	X-axis	Y-axis(NiFe-LDH)
E (V vs. RHE)	J (mA cm-2)	E (V vs. RHE)	J (mA cm-2)
0.92312	0.00727	1.22312	0.01039
0.92812	0.00909	1.22812	0.01187
0.93312	0.00909	1.23312	0.01484
0.93812	-0.00182	1.23812	0.01781
0.94312	-0.00182	1.24312	0.02078
0.94812	-0.00182	1.24812	0.02523
0.95312	-0.00182	1.25312	0.03117
0.95812	-0.00182	1.25812	0.03711
0.96312	-0.00182	1.26312	0.04453
0.96812	-0.00182	1.26812	0.05343
0.97312	-0.00182	1.27312	0.06382
0.97812	-0.00182	1.27812	0.0757
0.98312	0	1.28312	0.08905
0.98812	0	1.28812	0.10538
0.99312	0	1.29312	0.12319
0.99812	0	1.29812	0.14249
1.00312	0	1.30312	0.16623
1.00812	0	1.30812	0.19147
1.01312	0	1.31312	0.21967
1.01812	0	1.31812	0.25083
1.02312	0	1.32312	0.28497
1.02812	0	1.32812	0.32059
1.03312	0	1.33312	0.3577
1.03812	0	1.33812	0.39777
1.04312	0	1.34312	0.43785
1.04812	0	1.34812	0.47792
1.05312	0	1.35312	0.51948
1.05812	0	1.35812	0.55807
1.06312	0	1.36312	0.59517
1.06812	0	1.36812	0.63228
1.07312	0	1.37312	0.66642
1.07812	0	1.37812	0.69759
1.08312	0	1.38312	0.72875
1.08812	0	1.38812	0.75696
1.09312	0	1.39312	0.78516
1.09812	0	1.39812	0.81187
1.10312	0	1.40312	0.8371
1.10812	0	1.40812	0.86234
1.11312	0	1.41312	0.88905
1.11812	0	1.41812	0.91874
1.12312	0	1.42312	0.9499
1.12812	0	1.42812	0.98849
1.13312	0	1.43312	1.03302
1.13812	0	1.43812	1.08794
1.14312	0	1.44312	1.15621
1.14812	0	1.44812	1.24378
1.15312	0	1.45312	1.35807
1.15812	0	1.45812	1.51243
1.16312	0.00182	1.46312	1.741
1.16812	0.00182	1.46812	2.10315
1.17312	0.00182	1.47312	2.70426
1.17812	0.00182	1.47812	3.66158
1.18312	0.00182	1.48312	4.93802
1.18812	0.00182	1.48812	6.39553
1.19312	0.00182	1.49312	7.89905
1.19812	0.00182	1.49812	9.45155
1.20312	0.00182	1.50312	11.0337
1.20812	0.00182	1.50812	12.6975
1.21312	0.00182	1.51312	14.3495
1.21812	0.00182	1.51812	16.0118
1.22312	0.00182	1.52312	17.7276
1.22812	0.00182	1.52812	19.4745
1.23312	0.00182	1.53312	21.171
1.23812	0.00182	1.53812	22.8897
1.24312	0.00182	1.54312	24.6723
1.24812	0.00182	1.54812	26.3791
1.25312	0.00182	1.55312	28.1172
1.25812	0.00182	1.55812	29.8938
1.26312	0.00182	1.56312	31.5754
1.26812	0.00182	1.56812	33.3535
1.27312	0.00182	1.57312	35.0559
1.27812	0.00182	1.57812	36.8029
1.28312	0.00182	1.58312	38.5439
1.28812	0.00182	1.58812	40.1928
1.29312	0.00182	1.59312	41.9457
1.29812	0.00182	1.59812	43.6986
1.30312	0.00182	1.60312	45.2481
1.30812	0.00182	1.60812	47.0915
1.31312	0.00182	1.61312	48.7538
1.31812	0.00182	1.61812	50.4384
1.32312	0.00364	1.62312	52.0102
1.32812	0.00364	1.62812	53.6711
1.33312	0.00364	1.63312	55.47
1.33812	0.00364	1.63812	57.3371
1.34312	0.00364	1.64312	58.9089
1.34812	0.00364	1.64812	60.7078
1.35312	0.00545	1.65312	62.2558
1.35812	0.00545	1.65812	64.077
1.36312	0.00727	1.66312	65.8981
1.36812	0.00909	1.66812	67.4462
1.37312	0.01274	1.67312	69.0402
1.37812	0.01637	1.67812	70.5883
1.38312	0.02364	1.68312	72.5697
1.38812	0.03638	1.68812	74.14
1.39312	0.05092	1.69312	75.9389
1.39812	0.07276	1.69812	77.3044
1.40312	0.10185	1.70312	79.3764
1.40812	0.13823	1.70812	80.7879
1.41312	0.17278	1.71312	82.5645
1.41812	0.20007	1.71812	84.0443
1.42312	0.20371	1.72312	86.2305
1.42812	0.18188	1.72812	87.8008
1.43312	0.1455	1.73312	89.5775
1.43812	0.10913	1.73812	91.0572
1.44312	0.08003	1.74312	92.8561
1.44812	0.0582	1.74812	94.3122
1.45312	0.04729	1.75312	96.0665
1.45812	0.04001	1.75812	97.7956
1.46312	0.03638	1.76312	99.2309
1.46812	0.03638	1.76812	101.416
1.47312	0.04001	1.77312	103.238
1.47812	0.04547	1.77812	104.899
1.48312	0.05457	1.78312	106.176
1.48812	0.06911	1.78812	107.746
1.49312	0.09276	1.79312	109.408
1.49812	0.1255	1.79812	111.912
1.50312	0.17096	1.80312	114.691
1.50812	0.23462	1.80812	115.805
1.51312	0.32011	1.81312	117.309
1.51812	0.43651	1.81812	119.108
1.52312	0.58384	1.82312	120.746
1.52812	0.77481	1.82812	122.021
1.53312	1.01489	1.83312	124.115
1.53812	1.31681	1.83812	125.619
1.54312	1.68421	1.84312	127.827
1.54812	2.12981	1.84812	129.261
1.55312	2.65545	1.85312	131.174
1.55812	3.2702	1.85812	132.837
1.56312	3.97226	1.86312	133.951
1.56812	4.76526	1.86812	135.363
1.57312	5.68739	1.87312	137.844
1.57812	6.63862	1.87812	139.211
1.58312	7.68443	1.88312	141.557
1.58812	8.80117	1.88812	143.765
1.59312	9.98339	1.89312	145.154
1.59812	11.2365	1.89812	146.883
1.60312	12.5515	1.90312	148.158
1.60812	13.9375	1.90812	150.14
1.61312	15.3616	1.91312	151.848
1.61812	16.8512	1.91812	153.282
1.62312	18.3808	1.92312	155.057
1.62812	19.9413
1.63312	21.5237
1.63812	23.1224
1.64312	24.7866
1.64812	26.4744
1.65312	28.1914
1.65812	29.9247
1.66312	31.6653
1.66812	33.4204
1.67312	35.1865
1.67812	36.9198
1.68312	38.704
1.68812	40.5392
1.69312	42.3526
1.69812	44.1204
1.70312	45.9811
1.70812	47.8562
1.71312	49.9515
1.71812	51.6812
1.72312	53.4945
1.72812	55.3351
1.73312	57.2049
1.73812	59.0182
1.74312	60.8043
1.74812	62.6449
1.75312	64.4309
1.75812	66.2734
1.76312	68.114
1.76812	69.9001
1.77312	71.6007
1.77812	73.4158
1.78312	75.2837
1.78812	77.0425
1.79312	78.8831
1.79812	80.7529
1.80312	82.3989
1.80812	84.0176
1.81312	85.8037
1.81812	87.7007
1.82312	89.4849
1.82812	91.3837
1.83312	93.1134
1.83812	94.954
1.84312	96.8802
1.84812	98.3297
1.85312	99.9212
1.85812	101.651
1.86312	103.408
1.86812	105.472
1.87312	107.175
1.87812	108.988
1.88312	110.69
1.88812	112.42
1.89312	113.899
1.89812	115.628
1.90312	117.414
1.90812	119.115
1.91312	120.763
1.91812	123.273
1.92312	124.864

## Sheet: Supplementary Fig.6
Supplementary Fig. 6
X-axis	Y-axis
Time (sec)	OCP (V vs. RHE)
4.2	0.49612
4.4	0.49612
4.6	0.49612
4.8	0.49612
5	0.49612
5.2	0.49612
5.4	0.49612
5.6	0.49612
5.8	0.49612
6	0.49612
6.2	0.49612
6.4	0.49612
6.6	0.49612
6.8	0.49612
7	0.49612
7.2	0.49612
7.4	0.49612
7.6	0.49612
7.8	0.49612
8	0.49512
8.2	0.49612
8.4	0.49512
8.6	0.49612
8.8	0.49512
9	0.49512
9.2	0.49512
9.4	0.49512
9.6	0.49512
9.8	0.49512
10	0.49512
10.2	0.49512
10.4	0.49512
10.6	0.49512
10.8	0.49512
11	0.49512
11.2	0.49512
11.4	0.49612
11.6	0.49512
11.8	0.49512
12	0.49512
12.2	0.49512
12.4	0.49512
12.6	0.49512
12.8	0.49512
13	0.49512
13.2	0.49512
13.4	0.49512
13.6	0.49512
13.8	0.49512
14	0.49512
14.2	0.49512
14.4	0.49512
14.6	0.49512
14.8	0.49512
15	0.49512
15.2	0.49512
15.4	0.49512
15.6	0.49512
15.8	0.49512
16	0.49512
16.2	0.49512
16.4	0.49512
16.6	0.49512
16.8	0.49512
17	0.49512
17.2	0.49512
17.4	0.49512
17.6	0.49512
17.8	0.49512
18	0.49512
18.2	0.49512
18.4	0.49512
18.6	0.49512
18.8	0.49512
19	0.49412
19.2	0.49512
19.4	0.49512
19.6	0.49512
19.8	0.49512
20	0.49512
20.2	0.49412
20.4	0.49512
20.6	0.49512
20.8	0.49412
21	0.49412
21.2	0.49412
21.4	0.49412
21.6	0.49512
21.8	0.49412
22	0.49412
22.2	0.49412
22.4	0.49412
22.6	0.49412
22.8	0.49412
23	0.49412
23.2	0.49412
23.4	0.49412
23.6	0.49412
23.8	0.49412
24	0.49412
24.2	0.49412
24.4	0.49412
24.6	0.49412
24.8	0.49412
25	0.49412
25.2	0.49412
25.4	0.49512
25.6	0.49412
25.8	0.49412
26	0.49412
26.2	0.49412
26.4	0.49412
26.6	0.49412
26.8	0.49412
27	0.49412
27.2	0.49412
27.4	0.49412
27.6	0.49412
27.8	0.49412
28	0.49412
28.2	0.49412
28.4	0.49412
28.6	0.49412
28.8	0.49412
29	0.49412
29.2	0.49412
29.4	0.49412
29.6	0.49412
29.8	0.49412
30	0.49412
30.2	0.49412
30.4	0.49412
30.6	0.49412
30.8	0.49412
31	0.49412
31.2	0.49412
31.4	0.49412
31.6	0.49412
31.8	0.49412
32	0.49412
32.2	0.49412
32.4	0.49412
32.6	0.49412
32.8	0.49312
33	0.49412
33.2	0.49412
33.4	0.49412
33.6	0.49312
33.8	0.49412
34	0.49412
34.2	0.49412
34.4	0.49312
34.6	0.49412
34.8	0.49312
35	0.49312
35.2	0.49312
35.4	0.49412
35.6	0.49412
35.8	0.49312
36	0.49412
36.2	0.49312
36.4	0.49412
36.6	0.49312
36.8	0.49412
37	0.49312
37.2	0.49312
37.4	0.49312
37.6	0.49312
37.8	0.49312
38	0.49412
38.2	0.49312
38.4	0.49312
38.6	0.49312
38.8	0.49312
39	0.49312
39.2	0.49312
39.4	0.49312
39.6	0.49312
39.8	0.49312
40	0.49312
40.2	0.49312
40.4	0.49312
40.6	0.49312
40.8	0.49312
41	0.49312
41.2	0.49312
41.4	0.49312
41.6	0.49312
41.8	0.49312
42	0.49312
42.2	0.49312
42.4	0.49312
42.6	0.49312
42.8	0.49312
43	0.49312
43.2	0.49312
43.4	0.49312
43.6	0.49312
43.8	0.49312
44	0.49212
44.2	0.49312
44.4	0.49312
44.6	0.49212
44.8	0.49312
45	0.49312
45.2	0.49212
45.4	0.49312
45.6	0.49312
45.8	0.49312
46	0.49312
46.2	0.49212
46.4	0.49312
46.6	0.49312
46.8	0.49212
47	0.49312
47.2	0.49312
47.4	0.49212
47.6	0.49212
47.8	0.49312
48	0.49312
48.2	0.49312
48.4	0.49212
48.6	0.49212
48.8	0.49212
49	0.49212
49.2	0.49212
49.4	0.49212
49.6	0.49312
49.8	0.49212
50	0.49312
50.2	0.49212
50.4	0.49212
50.6	0.49212
50.8	0.49212
51	0.49212
51.2	0.49212
51.4	0.49212
51.6	0.49212
51.8	0.49212
52	0.49212
52.2	0.49212
52.4	0.49212
52.6	0.49212
52.8	0.49212
53	0.49212
53.2	0.49212
53.4	0.49212
53.6	0.49212
53.8	0.49212
54	0.49212
54.2	0.49212
54.4	0.49212
54.6	0.49212
54.8	0.49212
55	0.49212
55.2	0.49212
55.4	0.49212
55.6	0.49212
55.8	0.49212
56	0.49212
56.2	0.49212
56.4	0.49212
56.6	0.49212
56.8	0.49212
57	0.49212
57.2	0.49212
57.4	0.49212
57.6	0.49212
57.8	0.49212
58	0.49212
58.2	0.49212
58.4	0.49212
58.6	0.49212
58.8	0.49212
59	0.49112
59.2	0.49212
59.4	0.49212
59.6	0.49212
59.8	0.49212
60	0.49212
60.2	0.49212
60.4	0.49112
60.6	0.49212
60.8	0.49112
61	0.49212
61.2	0.49112
61.4	0.49212
61.6	0.49112
61.8	0.49112
62	0.49112
62.2	0.49212
62.4	0.49112
62.6	0.49212
62.8	0.49112
63	0.49112
63.2	0.49112
63.4	0.49112
63.6	0.49112
63.8	0.49112
64	0.49112
64.2	0.49112
64.4	0.49112
64.6	0.49112
64.8	0.49112
65	0.49112
65.2	0.49112
65.4	0.49112
65.6	0.49112
65.8	0.49112
66	0.49112
66.2	0.49112
66.4	0.49112
66.6	0.49112
66.8	0.49112
67	0.49112
67.2	0.49112
67.4	0.49112
67.6	0.49112
67.8	0.49112
68	0.49112
68.2	0.49112
68.4	0.49112
68.6	0.49112
68.8	0.49112
69	0.49112
69.2	0.49112
69.4	0.49112
69.6	0.49112
69.8	0.49112
70	0.49112
70.2	0.49112
70.4	0.49112
70.6	0.49112
70.8	0.49112
71	0.49112
71.2	0.49112
71.4	0.49112
71.6	0.49112
71.8	0.49112
72	0.49112
72.2	0.49112
72.4	0.49112
72.6	0.49112
72.8	0.49112
73	0.49112
73.2	0.49112
73.4	0.49112
73.6	0.49112
73.8	0.49112
74	0.49112
74.2	0.49112
74.4	0.49112
74.6	0.49112
74.8	0.49112
75	0.49112
75.2	0.49112
75.4	0.49112
75.6	0.49112
75.8	0.49112
76	0.49112
76.2	0.49112
76.4	0.49112
76.6	0.49112
76.8	0.49112
77	0.49112
77.2	0.49112
77.4	0.49112
77.6	0.49112
77.8	0.49112
78	0.49012
78.2	0.49012
78.4	0.49112
78.6	0.49112
78.8	0.49012
79	0.49112
79.2	0.49012
79.4	0.49012
79.6	0.49112
79.8	0.49112
80	0.49112
80.2	0.49112
80.4	0.49112
80.6	0.49112
80.8	0.49112
81	0.49012
81.2	0.49012
81.4	0.49012
81.6	0.49012
81.8	0.49012
82	0.49012
82.2	0.49012
82.4	0.49112
82.6	0.49012
82.8	0.49012
83	0.49012
83.2	0.49012
83.4	0.49012
83.6	0.49012
83.8	0.49012
84	0.49012
84.2	0.49012
84.4	0.49012
84.6	0.49012
84.8	0.49012
85	0.49012
85.2	0.49012
85.4	0.49012
85.6	0.49012
85.8	0.49012
86	0.49012
86.2	0.49012
86.4	0.49012
86.6	0.49012
86.8	0.49012
87	0.49012
87.2	0.49012
87.4	0.49012
87.6	0.49012
87.8	0.49012
88	0.49012
88.2	0.49012
88.4	0.49012
88.6	0.49012
88.8	0.49012
89	0.49012
89.2	0.49012
89.4	0.49012
89.6	0.49012
89.8	0.49012
90	0.49012
90.2	0.49012
90.4	0.49012
90.6	0.49012
90.8	0.49012
91	0.49012
91.2	0.49012
91.4	0.49012
91.6	0.49012
91.8	0.49012
92	0.49012
92.2	0.49012
92.4	0.49012
92.6	0.49012
92.8	0.49012
93	0.49012
93.2	0.48912
93.4	0.48912
93.6	0.49012
93.8	0.48912
94	0.49012
94.2	0.48912
94.4	0.48912
94.6	0.48912
94.8	0.48912
95	0.49012
95.2	0.48912
95.4	0.49012
95.6	0.48912
95.8	0.48912
96	0.48912
96.2	0.49012
96.4	0.48912
96.6	0.49012
96.8	0.48912
97	0.49012
97.2	0.48912
97.4	0.49012
97.6	0.48912
97.8	0.48912
98	0.48912
98.2	0.48912
98.4	0.49012
98.6	0.48912
98.8	0.48912
99	0.48912
99.2	0.49012
99.4	0.48912
99.6	0.48912
99.8	0.48912
100	0.48912
100.2	0.48912
100.4	0.48912
100.6	0.48912
100.8	0.48912
101	0.49012
101.2	0.48912
101.4	0.48912
101.6	0.48912
101.8	0.48912
102	0.48912
102.2	0.48912
102.4	0.48912
102.6	0.48912
102.8	0.48912
103	0.48912
103.2	0.49012
103.4	0.49312
103.6	0.49212
103.8	0.50312
104	1.34012
104.2	1.33812
104.4	1.33612
104.6	1.33312
104.8	1.33312
105	1.33312
105.2	1.33312
105.4	1.33412
105.6	1.33312
105.8	1.33012
106	1.33012
106.2	1.33012
106.4	1.33012
106.6	1.33012
106.8	1.33012
107	1.32912
107.2	1.33012
107.4	1.33012
107.6	1.33012
107.8	1.33012
108	1.33012
108.2	1.33012
108.4	1.33012
108.6	1.33012
108.8	1.33012
109	1.33012
109.2	1.33012
109.4	1.33012
109.6	1.32912
109.8	1.33012
110	1.33012
110.2	1.33012
110.4	1.33012
110.6	1.33012
110.8	1.33012
111	1.32912
111.2	1.32912
111.4	1.32912
111.6	1.32912
111.8	1.32912
112	1.32912
112.2	1.32912
112.4	1.32912
112.6	1.32912
112.8	1.32912
113	1.32912
113.2	1.32912
113.4	1.32912
113.6	1.32912
113.8	1.32912
114	1.32912
114.2	1.32912
114.4	1.32912
114.6	1.32912
114.8	1.32912
115	1.32912
115.2	1.32912
115.4	1.32912
115.6	1.32912
115.8	1.32912
116	1.32912
116.2	1.32912
116.4	1.32912
116.6	1.32912
116.8	1.32912
117	1.32912
117.2	1.32912
117.4	1.32912
117.6	1.32912
117.8	1.32912
118	1.32912
118.2	1.32912
118.4	1.32912
118.6	1.32912
118.8	1.32912
119	1.32912
119.2	1.32912
119.4	1.32912
119.6	1.32912
119.8	1.32912
120	1.32912
120.2	1.32912
120.4	1.32912
120.6	1.32912
120.8	1.32812
121	1.32812
121.2	1.32812
121.4	1.32912
121.6	1.32912
121.8	1.32912
122	1.32912
122.2	1.32912
122.4	1.32912
122.6	1.32912
122.8	1.32912
123	1.32912
123.2	1.32912
123.4	1.32812
123.6	1.32912
123.8	1.32912
124	1.32812
124.2	1.32812
124.4	1.32912
124.6	1.32812
124.8	1.32812
125	1.32812
125.2	1.32812
125.4	1.32812
125.6	1.32812
125.8	1.32812
126	1.32812
126.2	1.32812
126.4	1.32812
126.6	1.32812
126.8	1.32812
127	1.32812
127.2	1.32812
127.4	1.32812
127.6	1.32812
127.8	1.32812
128	1.32812
128.2	1.32812
128.4	1.32812
128.6	1.32812
128.8	1.32812
129	1.32812
129.2	1.32812
129.4	1.32912
129.6	1.32812
129.8	1.32812
130	1.32812
130.2	1.32812
130.4	1.32812
130.6	1.32812
130.8	1.32812
131	1.32812
131.2	1.32812
131.4	1.32812
131.6	1.32812
131.8	1.32812
132	1.32712
132.2	1.32712
132.4	1.32712
132.6	1.32712
132.8	1.32712
133	1.32712
133.2	1.32712
133.4	1.32712
133.6	1.32712
133.8	1.32812
134	1.32812
134.2	1.32712
134.4	1.32712
134.6	1.32712
134.8	1.32712
135	1.32712
135.2	1.32712
135.4	1.32712
135.6	1.32712
135.8	1.32712
136	1.32712
136.2	1.32712
136.4	1.32712
136.6	1.32712
136.8	1.32712
137	1.32712
137.2	1.32712
137.4	1.32712
137.6	1.32712
137.8	1.32712
138	1.32712
138.2	1.32712
138.4	1.32712
138.6	1.32712
138.8	1.32712
139	1.32712
139.2	1.32712
139.4	1.32712
139.6	1.32712
139.8	1.32712
140	1.32712
140.2	1.32712
140.4	1.32712
140.6	1.32712
140.8	1.32712
141	1.32712
141.2	1.32712
141.4	1.32712
141.6	1.32712
141.8	1.32712
142	1.32712
142.2	1.32712
142.4	1.32712
142.6	1.32712
142.8	1.32712
143	1.32712
143.2	1.32612
143.4	1.32712
143.6	1.32712
143.8	1.32712
144	1.32712
144.2	1.32712
144.4	1.32712
144.6	1.32712
144.8	1.32612
145	1.32712
145.2	1.32612
145.4	1.32612
145.6	1.32612
145.8	1.32612
146	1.32612
146.2	1.32612
146.4	1.32712
146.6	1.32712
146.8	1.32712
147	1.32712
147.2	1.32612
147.4	1.32712
147.6	1.32712
147.8	1.32712
148	1.32612
148.2	1.32712
148.4	1.32712
148.6	1.32612
148.8	1.32712
149	1.32612
149.2	1.32612
149.4	1.32712
149.6	1.32612
149.8	1.32612
150	1.32612
150.2	1.32612
150.4	1.32612
150.6	1.32712
150.8	1.32612
151	1.32612
151.2	1.32612
151.4	1.32612
151.6	1.32612
151.8	1.32612
152	1.32612
152.2	1.32612
152.4	1.32612
152.6	1.32612
152.8	1.32612
153	1.32612
153.2	1.32612
153.4	1.32612
153.6	1.32612
153.8	1.32612
154	1.32612
154.2	1.32612
154.4	1.32612
154.6	1.32612
154.8	1.32612
155	1.32612
155.2	1.32612
155.4	1.32612
155.6	1.32612
155.8	1.32612
156	1.32612
156.2	1.32612
156.4	1.32612
156.6	1.32612
156.8	1.32612
157	1.32612
157.2	1.32612
157.4	1.32612
157.6	1.32612
157.8	1.32612
158	1.32612
158.2	1.32612
158.4	1.32612
158.6	1.32612
158.8	1.32612
159	1.32612
159.2	1.32612
159.4	1.32612
159.6	1.32612
159.8	1.32612
160	1.32512
160.2	1.32612
160.4	1.32612
160.6	1.32512
160.8	1.32512
161	1.32512
161.2	1.32512
161.4	1.32512
161.6	1.32512
161.8	1.32612
162	1.32512
162.2	1.32612
162.4	1.32612
162.6	1.32612
162.8	1.32612
163	1.32612
163.2	1.32512
163.4	1.32612
163.6	1.32612
163.8	1.32612
164	1.32512
164.2	1.32512
164.4	1.32612
164.6	1.32612
164.8	1.32512
165	1.32612
165.2	1.32512
165.4	1.32612
165.6	1.32612
165.8	1.32612
166	1.32512
166.2	1.32512
166.4	1.32512
166.6	1.32512
166.8	1.32512
167	1.32512
167.2	1.32512
167.4	1.32512
167.6	1.32612
167.8	1.32512
168	1.32512
168.2	1.32612
168.4	1.32512
168.6	1.32612
168.8	1.32512
169	1.32612
169.2	1.32512
169.4	1.32512
169.6	1.32512
169.8	1.32512
170	1.32512
170.2	1.32512
170.4	1.32512
170.6	1.32612
170.8	1.32512
171	1.32512
171.2	1.32512
171.4	1.32512
171.6	1.32512
171.8	1.32512
172	1.32512
172.2	1.32512
172.4	1.32612
172.6	1.32512
172.8	1.32512
173	1.32512
173.2	1.32512
173.4	1.32512
173.6	1.32512
173.8	1.32512
174	1.32512
174.2	1.32512
174.4	1.32512
174.6	1.32512
174.8	1.32512
175	1.32512
175.2	1.32512
175.4	1.32512
175.6	1.32512
175.8	1.32512
176	1.32512
176.2	1.32512
176.4	1.32512
176.6	1.32512
176.8	1.32512
177	1.32512
177.2	1.32512
177.4	1.32512
177.6	1.32512
177.8	1.32512
178	1.32512
178.2	1.32412
178.4	1.32512
178.6	1.32412
178.8	1.32512
179	1.32512
179.2	1.32512
179.4	1.32512
179.6	1.32512
179.8	1.32512
180	1.32512
180.2	1.32512
180.4	1.32512
180.6	1.32512
180.8	1.32512
181	1.32512
181.2	1.32512
181.4	1.32512
181.6	1.32512
181.8	1.32512
182	1.32512
182.2	1.32512
182.4	1.32512
182.6	1.32512
182.8	1.32412
183	1.32512
183.2	1.32412
183.4	1.32512
183.6	1.32512
183.8	1.32412
184	1.32512
184.2	1.32512
184.4	1.32412
184.6	1.32412
184.8	1.32412
185	1.32512
185.2	1.32412
185.4	1.32412
185.6	1.32412
185.8	1.32412
186	1.32512
186.2	1.32412
186.4	1.32412
186.6	1.32412
186.8	1.32412
187	1.32412
187.2	1.32412
187.4	1.32412
187.6	1.32412
187.8	1.32412
188	1.32412
188.2	1.32412
188.4	1.32412
188.6	1.32412
188.8	1.32412
189	1.32412
189.2	1.32412
189.4	1.32412
189.6	1.32412
189.8	1.32412
190	1.32412
190.2	1.32412
190.4	1.32412
190.6	1.32412
190.8	1.32412
191	1.32412
191.2	1.32412
191.4	1.32412
191.6	1.32412
191.8	1.32412
192	1.32412
192.2	1.32412
192.4	1.32412
192.6	1.32312
192.8	1.32412
193	1.32412
193.2	1.32412
193.4	1.32412
193.6	1.32412
193.8	1.32412
194	1.32412
194.2	1.32412
194.4	1.32412
194.6	1.32412
194.8	1.32412
195	1.32412
195.2	1.32412
195.4	1.32412
195.6	1.32412
195.8	1.32412
196	1.32312
196.2	1.32412
196.4	1.32412
196.6	1.32312
196.8	1.32412
197	1.32412
197.2	1.32412
197.4	1.32412
197.6	1.32412
197.8	1.32312
198	1.32312
198.2	1.32312
198.4	1.32312
198.6	1.32312
198.8	1.32412
199	1.32412
199.2	1.32512
199.4	1.32812
199.6	1.33012
199.8	1.33012
200	1.33412
200.2	1.33412
200.4	1.34612
200.6	0.48212
200.8	0.48212
201	0.48212
201.2	0.48212
201.4	0.48212
201.6	0.48212
201.8	0.48212
202	0.48212
202.2	0.48212
202.4	0.48212
202.6	0.48212
202.8	0.48212
203	0.48212
203.2	0.48212
203.4	0.48212
203.6	0.48212
203.8	0.48212
204	0.48112
204.2	0.48212
204.4	0.48212
204.6	0.48212
204.8	0.48212
205	0.48212
205.2	0.48212
205.4	0.48212
205.6	0.48212
205.8	0.48212
206	0.48212
206.2	0.48212
206.4	0.48212
206.6	0.48212
206.8	0.48212
207	0.48212
207.2	0.48212
207.4	0.48112
207.6	0.48212
207.8	0.48212
208	0.48212
208.2	0.48112
208.4	0.48112
208.6	0.48212
208.8	0.48112
209	0.48212
209.2	0.48212
209.4	0.48212
209.6	0.48212
209.8	0.48212
210	0.48212
210.2	0.48112
210.4	0.48112
210.6	0.48212
210.8	0.48112
211	0.48112
211.2	0.48112
211.4	0.48212
211.6	0.48212
211.8	0.48112
212	0.48112
212.2	0.48112
212.4	0.48212
212.6	0.48112
212.8	0.48112
213	0.48112
213.2	0.48112
213.4	0.48112
213.6	0.48112
213.8	0.48112
214	0.48112
214.2	0.48112
214.4	0.48112
214.6	0.48112
214.8	0.48112
215	0.48112
215.2	0.48112
215.4	0.48112
215.6	0.48112
215.8	0.48112
216	0.48112
216.2	0.48112
216.4	0.48112
216.6	0.48112
216.8	0.48112
217	0.48112
217.2	0.48112
217.4	0.48112
217.6	0.48112
217.8	0.48112
218	0.48112
218.2	0.48112
218.4	0.48112
218.6	0.48112
218.8	0.48112
219	0.48112
219.2	0.48112
219.4	0.48112
219.6	0.48112
219.8	0.48112
220	0.48112
220.2	0.48112
220.4	0.48112
220.6	0.48112
220.8	0.48112
221	0.48112
221.2	0.48112
221.4	0.48112
221.6	0.48112
221.8	0.48112
222	0.48112
222.2	0.48112
222.4	0.48112
222.6	0.48112
222.8	0.48112
223	0.48112
223.2	0.48112
223.4	0.48112
223.6	0.48112
223.8	0.48112
224	0.48112
224.2	0.48112
224.4	0.48112
224.6	0.48012
224.8	0.48112
225	0.48112
225.2	0.48012
225.4	0.48112
225.6	0.48112
225.8	0.48012
226	0.48112
226.2	0.48112
226.4	0.48012
226.6	0.48012
226.8	0.48012
227	0.48112
227.2	0.48112
227.4	0.48112
227.6	0.48112
227.8	0.48112
228	0.48012
228.2	0.48112
228.4	0.48112
228.6	0.48112
228.8	0.48012
229	0.48112
229.2	0.48012
229.4	0.48112
229.6	0.48012
229.8	0.48012
230	0.48012
230.2	0.48112
230.4	0.48012
230.6	0.48012
230.8	0.48012
231	0.48012
231.2	0.48012
231.4	0.48012
231.6	0.48012
231.8	0.48012
232	0.48012
232.2	0.48012
232.4	0.48112
232.6	0.48012
232.8	0.48012
233	0.48012
233.2	0.48012
233.4	0.48012
233.6	0.48012
233.8	0.48012
234	0.48012
234.2	0.48012
234.4	0.48012
234.6	0.48012
234.8	0.48012
235	0.48012
235.2	0.48012
235.4	0.48012
235.6	0.48012
235.8	0.48012
236	0.48012
236.2	0.48012
236.4	0.48012
236.6	0.48012
236.8	0.48012
237	0.48012
237.2	0.48012
237.4	0.48012
237.6	0.48012
237.8	0.48012
238	0.48012
238.2	0.48012
238.4	0.48012
238.6	0.48012
238.8	0.48012
239	0.48012
239.2	0.48012
239.4	0.48012
239.6	0.48012
239.8	0.48012
240	0.48012
240.2	0.48012
240.4	0.48012
240.6	0.48012
240.8	0.48012
241	0.48012
241.2	0.48012
241.4	0.48012
241.6	0.48012
241.8	0.48012
242	0.48012
242.2	0.48012
242.4	0.48012
242.6	0.48012
242.8	0.48012
243	0.48012
243.2	0.48012
243.4	0.48012
243.6	0.48012
243.8	0.48012
244	0.48012
244.2	0.48012
244.4	0.48012
244.6	0.48012
244.8	0.48012
245	0.47912
245.2	0.48012
245.4	0.48012
245.6	0.48012
245.8	0.48012
246	0.48012
246.2	0.48012
246.4	0.47912
246.6	0.48012
246.8	0.47912
247	0.48012
247.2	0.48012
247.4	0.47912
247.6	0.47912
247.8	0.48012
248	0.48012
248.2	0.48012
248.4	0.48012
248.6	0.47912
248.8	0.47912
249	0.47912
249.2	0.47912
249.4	0.48012
249.6	0.47912
249.8	0.48012
250	0.48012
250.2	0.48012
250.4	0.48012
250.6	0.48012
250.8	0.47912
251	0.48012
251.2	0.48012
251.4	0.48012
251.6	0.47912
251.8	0.48012
252	0.48012
252.2	0.47912
252.4	0.48012
252.6	0.47912
252.8	0.48012
253	0.48012
253.2	0.48012
253.4	0.48012
253.6	0.48012
253.8	0.48012
254	0.48012
254.2	0.47912
254.4	0.48012
254.6	0.47912
254.8	0.48012
255	0.48012
255.2	0.47912
255.4	0.48012
255.6	0.47912
255.8	0.47912
256	0.48012
256.2	0.47912
256.4	0.47912
256.6	0.47912
256.8	0.47912
257	0.48012
257.2	0.47912
257.4	0.47912
257.6	0.48012
257.8	0.47912
258	0.47912
258.2	0.47912
258.4	0.47912
258.6	0.47912
258.8	0.47912
259	0.47912
259.2	0.47912
259.4	0.47912
259.6	0.47912
259.8	0.47912
260	0.47912
260.2	0.47912
260.4	0.47912
260.6	0.47912
260.8	0.47912
261	0.47912
261.2	0.47912
261.4	0.47912
261.6	0.47912
261.8	0.47912
262	0.47912
262.2	0.47912
262.4	0.47912
262.6	0.47912
262.8	0.47912
263	0.47912
263.2	0.47912
263.4	0.47912
263.6	0.47912
263.8	0.47912
264	0.48012
264.2	0.47912
264.4	0.47912
264.6	0.47912
264.8	0.47912
265	0.47912
265.2	0.47912
265.4	0.47912
265.6	0.47912
265.8	0.47912
266	0.47912
266.2	0.47912
266.4	0.47912
266.6	0.47912
266.8	0.47912
267	0.47912
267.2	0.47912
267.4	0.47912
267.6	0.47912
267.8	0.47912
268	0.47912
268.2	0.48012
268.4	0.47912
268.6	0.47912
268.8	0.47912
269	0.47912
269.2	0.47912
269.4	0.47912
269.6	0.47912
269.8	0.47912
270	0.47912
270.2	0.47912
270.4	0.47912
270.6	0.47912
270.8	0.47912
271	0.47912
271.2	0.47912
271.4	0.47912
271.6	0.47912
271.8	0.47912
272	0.47812
272.2	0.47912
272.4	0.47912
272.6	0.47912
272.8	0.47912
273	0.47912
273.2	0.47912
273.4	0.47912
273.6	0.47912
273.8	0.47912
274	0.47912
274.2	0.47812
274.4	0.47912
274.6	0.47912
274.8	0.47812
275	0.47912
275.2	0.47912
275.4	0.47912
275.6	0.47912
275.8	0.47912
276	0.47912
276.2	0.47812
276.4	0.47912
276.6	0.47912
276.8	0.47812
277	0.47912
277.2	0.47912
277.4	0.47912
277.6	0.47812
277.8	0.47912
278	0.47912
278.2	0.47912
278.4	0.47812
278.6	0.47912
278.8	0.47812
279	0.47812
279.2	0.47812
279.4	0.47812
279.6	0.47812
279.8	0.47812
280	0.47812
280.2	0.47812
280.4	0.47812
280.6	0.47812
280.8	0.47912
281	0.47812
281.2	0.47812
281.4	0.47812
281.6	0.47912
281.8	0.47812
282	0.47812
282.2	0.47812
282.4	0.47812
282.6	0.47812
282.8	0.47812
283	0.47812
283.2	0.47812
283.4	0.47812
283.6	0.47812
283.8	0.47812
284	0.47812
284.2	0.47812
284.4	0.47812
284.6	0.47812
284.8	0.47812
285	0.47812
285.2	0.47812
285.4	0.47912
285.6	0.47812
285.8	0.47812
286	0.47812
286.2	0.47812
286.4	0.47812
286.6	0.47812
286.8	0.47812
287	0.47812
287.2	0.47812
287.4	0.47812
287.6	0.47812
287.8	0.47812
288	0.47812
288.2	0.47812
288.4	0.47812
288.6	0.47812
288.8	0.47812
289	0.47812
289.2	0.47812
289.4	0.47812
289.6	0.47812
289.8	0.47812
290	0.47812
290.2	0.47812
290.4	0.47812
290.6	0.47812
290.8	0.47812
291	0.47812
291.2	0.47812
291.4	0.47812
291.6	0.47812
291.8	0.47812
292	0.47812
292.2	0.47812
292.4	0.47812
292.6	0.47812
292.8	0.47812
293	0.47812
293.2	0.47812
293.4	0.47812
293.6	0.47812
293.8	0.47812
294	0.47812
294.2	0.47812
294.4	0.47812
294.6	0.47812
294.8	0.47812
295	0.47812
295.2	0.47812
295.4	0.47812
295.6	0.47812
295.8	0.47812
296	0.47812
296.2	0.47812
296.4	0.47812
296.6	0.47812
296.8	0.47812
297	0.47712
297.2	0.47812
297.4	0.47812
297.6	0.47812
297.8	0.47812
298	0.47812
298.2	0.47812
298.4	0.47812
298.6	0.47812
298.8	0.47712
299	0.47812
299.2	0.47712
299.4	0.47812
299.6	0.47812
299.8	0.47812
300	0.47812
300.2	0.47812
300.4	0.47712
300.6	0.47812
300.8	0.47712
301	0.47812
301.2	0.47812
301.4	0.47812
301.6	0.47712
301.8	0.47812
302	0.47712

## Sheet: Supplementary Fig. 7
Supplementary Fig. 7
X-axis	Y-axis(Light)	Y-axis(Dark)
Voltage (V)	J (mA cm-2)	J (mA cm-2)
0	0.303	-0.826
0.005	0.303	-0.794
0.01	0.318	-0.794
0.015	0.318	-0.754
0.02	0.33	-0.692
0.025	0.336	-0.658
0.03	0.342	-0.626
0.035	0.353	-0.598
0.04	0.353	-0.57
0.045	0.365	-0.544
0.05	0.367	-0.52
0.055	0.371	-0.496
0.06	0.375	-0.476
0.065	0.385	-0.456
0.07	0.394	-0.436
0.075	0.398	-0.418
0.08	0.406	-0.4
0.085	0.404	-0.384
0.09	0.416	-0.368
0.095	0.416	-0.352
0.1	0.424	-0.338
0.105	0.422	-0.324
0.11	0.437	-0.312
0.115	0.453	-0.298
0.12	0.459	-0.286
0.125	0.467	-0.276
0.13	0.459	-0.264
0.135	0.467	-0.254
0.14	0.469	-0.244
0.145	0.488	-0.234
0.15	0.484	-0.224
0.155	0.51	-0.216
0.16	0.488	-0.206
0.165	0.515	-0.198
0.17	0.517	-0.19
0.175	0.523	-0.182
0.18	0.523	-0.176
0.185	0.527	-0.168
0.19	0.521	-0.162
0.195	0.535	-0.154
0.2	0.543	-0.148
0.205	0.556	-0.142
0.21	0.572	-0.136
0.215	0.572	-0.13
0.22	0.595	-0.126
0.225	0.58	-0.12
0.23	0.603	-0.114
0.235	0.592	-0.11
0.24	0.607	-0.104
0.245	0.625	-0.1
0.25	0.615	-0.096
0.255	0.619	-0.092
0.26	0.621	-0.088
0.265	0.644	-0.082
0.27	0.658	-0.078
0.275	0.658	-0.074
0.28	0.674	-0.072
0.285	0.695	-0.068
0.29	0.703	-0.064
0.295	0.703	-0.06
0.3	0.703	-0.058
0.305	0.722	-0.054
0.31	0.703	-0.052
0.315	0.715	-0.05
0.32	0.722	-0.046
0.325	0.72	-0.044
0.33	0.756	-0.042
0.335	0.785	-0.04
0.34	0.804	-0.038
0.345	0.769	-0.034
0.35	0.82	-0.032
0.355	0.812	-0.03
0.36	0.812	-0.028
0.365	0.826	-0.026
0.37	0.855	-0.024
0.375	0.863	-0.022
0.38	0.884	-0.022
0.385	0.906	-0.02
0.39	0.9	-0.018
0.395	0.937	-0.016
0.4	0.939	-0.014
0.405	0.916	-0.012
0.41	0.916	-0.01
0.415	0.918	-0.008
0.42	0.931	-0.006
0.425	0.951	-0.004
0.43	1.002	-0.002
0.435	1.019	0
0.44	0.976	0.002
0.445	0.998	0.004
0.45	0.949	0.006
0.455	1.031	0.008
0.46	1.031	0.01
0.465	1.064	0.012
0.47	1.121	0.016
0.475	1.089	0.018
0.48	1.07	0.02
0.485	1.107	0.022
0.49	1.158	0.024
0.495	1.21	0.026
0.5	1.22	0.028
0.505	1.214	0.03
0.51	1.259	0.032
0.515	1.32	0.034
0.52	1.347	0.036
0.525	1.388	0.038
0.53	1.419	0.04
0.535	1.456	0.042
0.54	1.544	0.044
0.545	1.646	0.046
0.55	1.687	0.048
0.555	1.775	0.05
0.56	1.874	0.052
0.565	1.98	0.054
0.57	2.091	0.056
0.575	2.194	0.058
0.58	2.3	0.058
0.585	2.417	0.06
0.59	2.536	0.062
0.595	2.642	0.062
0.6	2.802	0.064
0.605	2.944	0.066
0.61	3.087	0.066
0.615	3.243	0.066
0.62	3.397	0.066
0.625	3.583	0.068
0.63	3.729	0.068
0.635	3.872	0.068
0.64	4.045	0.068
0.645	4.26	0.068
0.65	4.416	0.068
0.655	4.59	0.066
0.66	4.789	0.066
0.665	4.965	0.064
0.67	5.148	0.062
0.675	5.34	0.06
0.68	5.512	0.058
0.685	5.672	0.054
0.69	5.881	0.052
0.695	6.062	0.05
0.7	6.246	0.046
0.705	6.466	0.042
0.71	6.656	0.038
0.715	6.853	0.036
0.72	7.048	0.032
0.725	7.234	0.028
0.73	7.442	0.024
0.735	7.593	0.02
0.74	7.806	0.016
0.745	7.993	0.014
0.75	8.182	0.01
0.755	8.385	0.008
0.76	8.559	0.004
0.765	8.717	0.002
0.77	8.905	0
0.775	9.075	-0.002
0.78	9.264	-0.004
0.785	9.446	-0.006
0.79	9.596	-0.008
0.795	9.758	-0.01
0.8	9.938	-0.01
0.805	10.078	-0.012
0.81	10.215	-0.012
0.815	10.391	-0.012
0.82	10.539	-0.014
0.825	10.703	-0.014
0.83	10.775	-0.014
0.835	10.965	-0.014
0.84	11.05	-0.014
0.845	11.138	-0.014
0.85	11.312	-0.012
0.855	11.472	-0.012
0.86	11.548	-0.012
0.865	11.654	-0.01
0.87	11.847	-0.01
0.875	11.892	-0.008
0.88	11.952	-0.008
0.885	12.081	-0.006
0.89	12.195	-0.006
0.895	12.241	-0.004
0.9	12.329	-0.004
0.905	12.435	-0.002
0.91	12.485	0
0.915	12.603	0
0.92	12.667	0.002
0.925	12.772	0.004
0.93	12.849	0.006
0.935	12.901	0.006
0.94	12.987	0.008
0.945	13.04	0.01
0.95	13.087	0.012
0.955	13.239	0.012
0.96	13.192	0.014
0.965	13.305	0.016
0.97	13.346	0.018
0.975	13.366	0.02
0.98	13.514	0.022
0.985	13.53	0.024
0.99	13.514	0.026
0.995	13.62	0.028
1	13.618	0.03
1.005	13.737	0.032
1.01	13.76	0.034
1.015	13.782	0.036
1.02	13.885	0.038
1.025	13.901	0.04
1.03	13.899	0.042
1.035	13.922	0.044
1.04	14.014	0.046
1.045	14.024	0.048
1.05	14.067	0.05
1.055	14.12	0.052
1.06	14.143	0.054
1.065	14.196	0.056
1.07	14.25	0.058
1.075	14.254	0.06
1.08	14.272	0.062
1.085	14.327	0.064
1.09	14.356	0.066
1.095	14.428	0.068
1.1	14.444	0.072
1.105	14.448	0.074
1.11	14.422	0.076
1.115	14.53	0.078
1.12	14.489	0.08
1.125	14.545	0.082
1.13	14.606	0.084
1.135	14.6	0.088
1.14	14.651	0.09
1.145	14.836	0.092
1.15	14.752	0.094
1.155	14.742	0.096
1.16	14.797	0.1
1.165	14.793	0.102
1.17	14.805	0.104
1.175	14.889	0.108
1.18	14.838	0.11
1.185	14.871	0.112
1.19	14.945	0.114
1.195	14.897	0.118
1.2	14.938	0.12
1.205	14.973	0.122
1.21	15.029	0.124
1.215	15.045	0.126
1.22	15.035	0.13
1.225	15.111	0.132
1.23	15.106	0.134
1.235	15.063	0.138
1.24	15.201	0.14
1.245	15.213	0.144
1.25	15.168	0.148
1.255	15.219	0.15
1.26	15.219	0.152
1.265	15.215	0.156
1.27	15.184	0.158
1.275	15.264	0.162
1.28	15.246	0.164
1.285	15.303	0.166
1.29	15.346	0.17
1.295	15.322	0.172
1.3	15.383	0.174
1.305	15.398	0.178
1.31	15.4	0.18
1.315	15.406	0.184
1.32	15.393	0.186
1.325	15.461	0.19
1.33	15.416	0.192
1.335	15.478	0.196
1.34	15.516	0.198
1.345	15.527	0.202
1.35	15.494	0.204
1.355	15.551	0.208
1.36	15.582	0.212
1.365	15.582	0.214
1.37	15.584	0.218
1.375	15.672	0.22
1.38	15.562	0.224
1.385	15.666	0.228
1.39	15.685	0.23
1.395	15.658	0.234
1.4	15.642	0.238
1.405	15.73	0.24
1.41	15.695	0.242
1.415	15.736	0.246
1.42	15.717	0.25
1.425	15.795	0.252
1.43	15.814	0.254
1.435	15.803	0.258
1.44	15.847	0.262
1.445	15.836	0.266
1.45	15.775	0.268
1.455	15.818	0.272
1.46	15.826	0.276
1.465	15.836	0.278
1.47	15.81	0.282
1.475	15.865	0.286
1.48	15.869	0.288
1.485	15.877	0.292
1.49	15.904	0.296
1.495	15.875	0.302
1.5	15.953	0.304
1.505	15.931	0.308
1.51	15.992	0.312
1.515	15.955	0.316
1.52	15.939	0.32
1.525	16.027	0.322
1.53	15.998	0.328
1.535	15.965	0.33
1.54	16.115	0.334
1.545	16.033	0.338
1.55	16.156	0.342
1.555	16.134	0.346
1.56	16.021	0.35
1.565	16.138	0.352
1.57	16.134	0.356
1.575	16.107	0.358
1.58	16.121	0.362
1.585	16.222	0.366
1.59	16.088	0.37
1.595	16.224	0.372
1.6	16.224	0.376
1.605	16.218	0.38
1.61	16.162	0.386
1.615	16.236	0.388
1.62	16.195	0.392
1.625	16.24	0.398
1.63	16.185	0.4
1.635	16.257	0.404
1.64	16.267	0.408
1.645	16.222	0.412
1.65	16.269	0.416
1.655	16.279	0.42
1.66	16.285	0.424
1.665	16.267	0.428
1.67	16.324	0.432
1.675	16.351	0.438
1.68	16.386	0.44
1.685	16.318	0.444
1.69	16.369	0.446
1.695	16.396	0.452
1.7	16.353	0.456
1.705	16.363	0.46
1.71	16.396	0.464
1.715	16.408	0.47
1.72	16.41	0.472
1.725	16.404	0.478
1.73	16.443	0.48
1.735	16.449	0.484
1.74	16.38	0.49
1.745	16.431	0.494
1.75	16.351	0.498
1.755	16.441	0.504
1.76	16.48	0.508
1.765	16.466	0.51
1.77	16.457	0.514
1.775	16.486	0.518
1.78	16.482	0.524
1.785	16.521	0.528
1.79	16.511	0.534
1.795	16.47	0.54
1.8	16.556	0.542
1.805	16.56	0.544
1.81	16.576	0.548
1.815	16.525	0.552
1.82	16.533	0.556
1.825	16.539	0.562
1.83	16.533	0.566
1.835	16.601	0.572
1.84	16.556	0.576
1.845	16.677	0.582
1.85	16.662	0.588
1.855	16.615	0.592
1.86	16.64	0.598
1.865	16.699	0.602
1.87	16.65	0.608
1.875	16.693	0.612
1.88	16.589	0.616
1.885	16.716	0.622
1.89	16.722	0.628
1.895	16.662	0.634
1.9	16.701	0.64

## Sheet: Supplementary Fig. 9
Supplementary Fig. 9
X-axis	Y-axis
Time (min)	E (V vs. RHE)
0.01667	1.29012
0.03333	1.28312
0.05	1.29812
0.06667	1.28912
0.08333	1.29312
0.1	1.28712
0.11667	1.29212
0.13333	1.29612
0.15	1.28912
0.16667	1.28112
0.18333	1.29212
0.2	1.29312
0.21667	1.28812
0.23333	1.29212
0.25	1.29612
0.26667	1.28812
0.28333	1.29212
0.3	1.29012
0.31667	1.29312
0.33333	1.29112
0.35	1.29612
0.36667	1.29212
0.38333	1.28812
0.4	1.29312
0.41667	1.29412
0.43333	1.29512
0.45	1.28812
0.46667	1.28912
0.48333	1.29112
0.5	1.29912
0.51667	1.29412
0.53333	1.29412
0.55	1.29412
0.56667	1.29412
0.58333	1.28512
0.6	1.28612
0.61667	1.29612
0.63333	1.29712
0.65	1.29212
0.66667	1.28612
0.68333	1.29812
0.7	1.29112
0.71667	1.28312
0.73333	1.29112
0.75	1.29412
0.76667	1.28612
0.78333	1.28912
0.8	1.30212
0.81667	1.29412
0.83333	1.29712
0.85	1.30412
0.86667	1.29512
0.88333	1.29412
0.9	1.29012
0.91667	1.29612
0.93333	1.30012
0.95	1.29112
0.96667	1.27912
0.98333	1.28812
1	1.29312
1.01667	1.29712
1.03333	1.29412
1.05	1.29112
1.06667	1.29112
1.08333	1.29212
1.1	1.29612
1.11667	1.29812
1.13333	1.29612
1.15	1.30112
1.16667	1.29112
1.18333	1.28712
1.2	1.29012
1.21667	1.29312
1.23333	1.29312
1.25	1.29112
1.26667	1.28712
1.28333	1.28412
1.3	1.29212
1.31667	1.28512
1.33333	1.29312
1.35	1.28812
1.36667	1.29312
1.38333	1.29412
1.4	1.29812
1.41667	1.29212
1.43333	1.29312
1.45	1.29112
1.46667	1.29312
1.48333	1.29512
1.5	1.29012
1.51667	1.29512
1.53333	1.29012
1.55	1.29412
1.56667	1.29112
1.58333	1.28912
1.6	1.29312
1.61667	1.28612
1.63333	1.29212
1.65	1.29712
1.66667	1.28812
1.68333	1.29012
1.7	1.28312
1.71667	1.28912
1.73333	1.28712
1.75	1.28712
1.76667	1.28812
1.78333	1.28912
1.8	1.28412
1.81667	1.29412
1.83333	1.29312
1.85	1.29512
1.86667	1.29312
1.88333	1.28612
1.9	1.29812
1.91667	1.29212
1.93333	1.28812
1.95	1.28512
1.96667	1.29512
1.98333	1.28912
2	1.28612
2.01667	1.29712
2.03333	1.28512
2.05	1.29912
2.06667	1.28912
2.08333	1.28112
2.1	1.28712
2.11667	1.29512
2.13333	1.28912
2.15	1.29112
2.16667	1.29312
2.18333	1.29612
2.2	1.29312
2.21667	1.28812
2.23333	1.28412
2.25	1.30312
2.26667	1.28712
2.28333	1.28312
2.3	1.28712
2.31667	1.27812
2.33333	1.29212
2.35	1.29012
2.36667	1.28412
2.38333	1.28112
2.4	1.29012
2.41667	1.29312
2.43333	1.28912
2.45	1.28812
2.46667	1.28812
2.48333	1.28612
2.5	1.28512
2.51667	1.29212
2.53333	1.28312
2.55	1.28312
2.56667	1.28612
2.58333	1.29412
2.6	1.28812
2.61667	1.28612
2.63333	1.29112
2.65	1.28312
2.66667	1.28912
2.68333	1.29412
2.7	1.29312
2.71667	1.29212
2.73333	1.29112
2.75	1.28812
2.76667	1.28312
2.78333	1.29312
2.8	1.29312
2.81667	1.28812
2.83333	1.29512
2.85	1.28112
2.86667	1.28412
2.88333	1.29512
2.9	1.28612
2.91667	1.29412
2.93333	1.29212
2.95	1.29112
2.96667	1.28812
2.98333	1.28712
3	1.28412
3.01667	1.28912
3.03333	1.29712
3.05	1.29812
3.06667	1.28512
3.08333	1.29512
3.1	1.28312
3.11667	1.28212
3.13333	1.30512
3.15	1.29812
3.16667	1.29812
3.18333	1.29212
3.2	1.28212
3.21667	1.29012
3.23333	1.29712
3.25	1.28212
3.26667	1.30112
3.28333	1.28812
3.3	1.28712
3.31667	1.28512
3.33333	1.28112
3.35	1.28812
3.36667	1.28912
3.38333	1.29412
3.4	1.28812
3.41667	1.27812
3.43333	1.28412
3.45	1.28512
3.46667	1.30112
3.48333	1.28512
3.5	1.27912
3.51667	1.28912
3.53333	1.29012
3.55	1.28312
3.56667	1.28312
3.58333	1.28812
3.6	1.28712
3.61667	1.28412
3.63333	1.28712
3.65	1.28712
3.66667	1.29612
3.68333	1.28812
3.7	1.28412
3.71667	1.29112
3.73333	1.28812
3.75	1.28712
3.76667	1.28812
3.78333	1.29112
3.8	1.27912
3.81667	1.28412
3.83333	1.28812
3.85	1.28012
3.86667	1.28812
3.88333	1.28812
3.9	1.28212
3.91667	1.28212
3.93333	1.28812
3.95	1.28812
3.96667	1.29612
3.98333	1.28912
4	1.28812
4.01667	1.29012
4.03333	1.29012
4.05	1.28712
4.06667	1.29012
4.08333	1.28912
4.1	1.28612
4.11667	1.29312
4.13333	1.28912
4.15	1.28812
4.16667	1.28512
4.18333	1.28012
4.2	1.29012
4.21667	1.28412
4.23333	1.28612
4.25	1.28812
4.26667	1.29212
4.28333	1.28912
4.3	1.28512
4.31667	1.29712
4.33333	1.28712
4.35	1.29312
4.36667	1.28412
4.38333	1.29412
4.4	1.29012
4.41667	1.28812
4.43333	1.28512
4.45	1.28712
4.46667	1.28212
4.48333	1.28312
4.5	1.29312
4.51667	1.28912
4.53333	1.28912
4.55	1.29012
4.56667	1.29112
4.58333	1.28912
4.6	1.28212
4.61667	1.29012
4.63333	1.28912
4.65	1.28312
4.66667	1.28812
4.68333	1.28412
4.7	1.28312
4.71667	1.29212
4.73333	1.29212
4.75	1.28412
4.76667	1.29012
4.78333	1.28512
4.8	1.28612
4.81667	1.29212
4.83333	1.29212
4.85	1.29612
4.86667	1.28412
4.88333	1.28912
4.9	1.29212
4.91667	1.29412
4.93333	1.29312
4.95	1.28912
4.96667	1.29012
4.98333	1.28112
5	1.28712
5.01667	1.28812
5.03333	1.29212
5.05	1.28312
5.06667	1.29912
5.08333	1.28912
5.1	1.28312
5.11667	1.29512
5.13333	1.29012
5.15	1.29212
5.16667	1.28612
5.18333	1.28812
5.2	1.29012
5.21667	1.29412
5.23333	1.29512
5.25	1.29412
5.26667	1.28812
5.28333	1.30012
5.3	1.28412
5.31667	1.29312
5.33333	1.28912
5.35	1.29212
5.36667	1.29412
5.38333	1.29912
5.4	1.29212
5.41667	1.29012
5.43333	1.29512
5.45	1.29212
5.46667	1.29512
5.48333	1.29212
5.5	1.29712
5.51667	1.29412
5.53333	1.29612
5.55	1.28912
5.56667	1.29212
5.58333	1.28912
5.6	1.28412
5.61667	1.29712
5.63333	1.29612
5.65	1.29512
5.66667	1.30212
5.68333	1.30912
5.7	1.29812
5.71667	1.29212
5.73333	1.29812
5.75	1.30112
5.76667	1.29912
5.78333	1.28812
5.8	1.29712
5.81667	1.28312
5.83333	1.29512
5.85	1.30012
5.86667	1.29612
5.88333	1.29412
5.9	1.29212
5.91667	1.29012
5.93333	1.29112
5.95	1.29012
5.96667	1.29112
5.98333	1.29812
6	1.29312
6.01667	1.28412
6.03333	1.29012
6.05	1.29412
6.06667	1.29812
6.08333	1.29212
6.1	1.29512
6.11667	1.29812
6.13333	1.29912
6.15	1.29112
6.16667	1.29612
6.18333	1.30312
6.2	1.29612
6.21667	1.29312
6.23333	1.29112
6.25	1.29912
6.26667	1.28712
6.28333	1.29012
6.3	1.30112
6.31667	1.29912
6.33333	1.29312
6.35	1.29312
6.36667	1.28812
6.38333	1.29212
6.4	1.28912
6.41667	1.29912
6.43333	1.29112
6.45	1.28512
6.46667	1.29812
6.48333	1.29312
6.5	1.29012
6.51667	1.29812
6.53333	1.29512
6.55	1.29112
6.56667	1.30312
6.58333	1.30012
6.6	1.29112
6.61667	1.29112
6.63333	1.29912
6.65	1.30212
6.66667	1.29012
6.68333	1.29212
6.7	1.29612
6.71667	1.30112
6.73333	1.29012
6.75	1.29612
6.76667	1.30012
6.78333	1.29312
6.8	1.29312
6.81667	1.29212
6.83333	1.28612
6.85	1.29012
6.86667	1.29212
6.88333	1.30412
6.9	1.29512
6.91667	1.28912
6.93333	1.29212
6.95	1.28812
6.96667	1.29912
6.98333	1.29812
7	1.28812
7.01667	1.29312
7.03333	1.29612
7.05	1.29812
7.06667	1.29012
7.08333	1.29112
7.1	1.29412
7.11667	1.28912
7.13333	1.28812
7.15	1.28512
7.16667	1.29612
7.18333	1.29212
7.2	1.29712
7.21667	1.28912
7.23333	1.29212
7.25	1.29212
7.26667	1.29012
7.28333	1.29112
7.3	1.30012
7.31667	1.29112
7.33333	1.29812
7.35	1.29512
7.36667	1.29512
7.38333	1.29512
7.4	1.29212
7.41667	1.29412
7.43333	1.29812
7.45	1.30112
7.46667	1.29712
7.48333	1.29712
7.5	1.29512
7.51667	1.29712
7.53333	1.29212
7.55	1.30012
7.56667	1.29612
7.58333	1.29112
7.6	1.28912
7.61667	1.28812
7.63333	1.28912
7.65	1.29412
7.66667	1.28912
7.68333	1.29112
7.7	1.30212
7.71667	1.29112
7.73333	1.29912
7.75	1.29112
7.76667	1.28912
7.78333	1.30212
7.8	1.28912
7.81667	1.29712
7.83333	1.28812
7.85	1.29312
7.86667	1.29412
7.88333	1.29412
7.9	1.30012
7.91667	1.30712
7.93333	1.29712
7.95	1.29112
7.96667	1.29312
7.98333	1.28912
8	1.29812
8.01667	1.29412
8.03333	1.30512
8.05	1.29812
8.06667	1.29212
8.08333	1.29512
8.1	1.28412
8.11667	1.29212
8.13333	1.29112
8.15	1.28912
8.16667	1.29812
8.18333	1.29712
8.2	1.29012
8.21667	1.29612
8.23333	1.28712
8.25	1.29312
8.26667	1.29312
8.28333	1.28812
8.3	1.30212
8.31667	1.30112
8.33333	1.29312
8.35	1.29612
8.36667	1.29712
8.38333	1.30312
8.4	1.29712
8.41667	1.28612
8.43333	1.29312
8.45	1.29312
8.46667	1.28912
8.48333	1.28812
8.5	1.28912
8.51667	1.29412
8.53333	1.30012
8.55	1.28912
8.56667	1.29612
8.58333	1.30312
8.6	1.29412
8.61667	1.28912
8.63333	1.28912
8.65	1.29212
8.66667	1.29612
8.68333	1.29412
8.7	1.29312
8.71667	1.29112
8.73333	1.28612
8.75	1.29012
8.76667	1.28912
8.78333	1.28912
8.8	1.29012
8.81667	1.28812
8.83333	1.29212
8.85	1.29912
8.86667	1.29812
8.88333	1.28812
8.9	1.29312
8.91667	1.29012
8.93333	1.29112
8.95	1.28912
8.96667	1.29412
8.98333	1.29212
9	1.29212
9.01667	1.28912
9.03333	1.29112
9.05	1.29512
9.06667	1.29712
9.08333	1.28712
9.1	1.30112
9.11667	1.29112
9.13333	1.29612
9.15	1.29412
9.16667	1.29212
9.18333	1.28312
9.2	1.28812
9.21667	1.29312
9.23333	1.28312
9.25	1.29512
9.26667	1.29512
9.28333	1.28612
9.3	1.29612
9.31667	1.30112
9.33333	1.29812
9.35	1.29612
9.36667	1.29012
9.38333	1.30212
9.4	1.28312
9.41667	1.29112
9.43333	1.29412
9.45	1.28812
9.46667	1.29012
9.48333	1.29112
9.5	1.29612
9.51667	1.28612
9.53333	1.29012
9.55	1.28412
9.56667	1.29012
9.58333	1.28812
9.6	1.29312
9.61667	1.29612
9.63333	1.30212
9.65	1.28912
9.66667	1.29312
9.68333	1.29612
9.7	1.30012
9.71667	1.29312
9.73333	1.29212
9.75	1.29012
9.76667	1.29012
9.78333	1.28912
9.8	1.29812
9.81667	1.29812
9.83333	1.29112
9.85	1.29112
9.86667	1.29612
9.88333	1.29612
9.9	1.28712
9.91667	1.28912
9.93333	1.30112
9.95	1.29412
9.96667	1.28912
9.98333	1.29912
10	1.30112
10.0167	1.29312
10.0333	1.28412
10.05	1.28812
10.0667	1.29512
10.0833	1.29512
10.1	1.29212
10.1167	1.29812
10.1333	1.28812
10.15	1.29412
10.1667	1.28812
10.1833	1.30012
10.2	1.29612
10.2167	1.28712
10.2333	1.28912
10.25	1.29712
10.2667	1.29312
10.2833	1.29712
10.3	1.29312
10.3167	1.29212
10.3333	1.29412
10.35	1.28812
10.3667	1.29112
10.3833	1.28812
10.4	1.29212
10.4167	1.29712
10.4333	1.29412
10.45	1.29412
10.4667	1.28712
10.4833	1.29512
10.5	1.28212
10.5167	1.29712
10.5333	1.29812
10.55	1.29112
10.5667	1.29212
10.5833	1.28912
10.6	1.28612
10.6167	1.29212
10.6333	1.29712
10.65	1.29212
10.6667	1.29012
10.6833	1.29312
10.7	1.29512
10.7167	1.29112
10.7333	1.28812
10.75	1.30312
10.7667	1.29512
10.7833	1.29212
10.8	1.29412
10.8167	1.30012
10.8333	1.29812
10.85	1.29012
10.8667	1.29212
10.8833	1.29212
10.9	1.29612
10.9167	1.29012
10.9333	1.29612
10.95	1.29312
10.9667	1.29912
10.9833	1.28812
11	1.28512
11.0167	1.29612
11.0333	1.29612
11.05	1.28912
11.0667	1.29512
11.0833	1.29812
11.1	1.29112
11.1167	1.30012
11.1333	1.28712
11.15	1.29712
11.1667	1.29612
11.1833	1.29212
11.2	1.29912
11.2167	1.28712
11.2333	1.30512
11.25	1.29612
11.2667	1.29412
11.2833	1.29112
11.3	1.30012
11.3167	1.29712
11.3333	1.29412
11.35	1.29712
11.3667	1.29512
11.3833	1.29912
11.4	1.29712
11.4167	1.29212
11.4333	1.29212
11.45	1.29412
11.4667	1.29712
11.4833	1.29612
11.5	1.30112
11.5167	1.29312
11.5333	1.28812
11.55	1.29912
11.5667	1.29212
11.5833	1.28912
11.6	1.28512
11.6167	1.29112
11.6333	1.29012
11.65	1.29012
11.6667	1.28812
11.6833	1.28812
11.7	1.29312
11.7167	1.30412
11.7333	1.28812
11.75	1.29812
11.7667	1.29812
11.7833	1.29112
11.8	1.29212
11.8167	1.29112
11.8333	1.28912
11.85	1.29612
11.8667	1.29212
11.8833	1.29712
11.9	1.29812
11.9167	1.29412
11.9333	1.29312
11.95	1.28712
11.9667	1.29512
11.9833	1.29612
12	1.29612
12.0167	1.28512
12.0333	1.28812
12.05	1.29312
12.0667	1.29512
12.0833	1.30112
12.1	1.29412
12.1167	1.28912
12.1333	1.29212
12.15	1.29212
12.1667	1.29412
12.1833	1.28612
12.2	1.29912
12.2167	1.29312
12.2333	1.29112
12.25	1.29412
12.2667	1.29112
12.2833	1.29612
12.3	1.29212
12.3167	1.29212
12.3333	1.29212
12.35	1.29312
12.3667	1.29212
12.3833	1.30012
12.4	1.29012
12.4167	1.29012
12.4333	1.29812
12.45	1.29312
12.4667	1.28912
12.4833	1.29512
12.5	1.29212
12.5167	1.28412
12.5333	1.29212
12.55	1.29612
12.5667	1.29012
12.5833	1.29412
12.6	1.29612
12.6167	1.29012
12.6333	1.28812
12.65	1.30112
12.6667	1.30312
12.6833	1.29712
12.7	1.29112
12.7167	1.28812
12.7333	1.29212
12.75	1.29212
12.7667	1.29612
12.7833	1.28912
12.8	1.29112
12.8167	1.30212
12.8333	1.29112
12.85	1.28912
12.8667	1.29212
12.8833	1.29112
12.9	1.29312
12.9167	1.29212
12.9333	1.28812
12.95	1.28812
12.9667	1.29812
12.9833	1.29112
13	1.28612
13.0167	1.29112
13.0333	1.29012
13.05	1.29212
13.0667	1.28812
13.0833	1.29212
13.1	1.29612
13.1167	1.29612
13.1333	1.29212
13.15	1.29412
13.1667	1.29412
13.1833	1.29712
13.2	1.29212
13.2167	1.28512
13.2333	1.29312
13.25	1.29212
13.2667	1.29612
13.2833	1.29312
13.3	1.29212
13.3167	1.29312
13.3333	1.29512
13.35	1.29212
13.3667	1.28712
13.3833	1.28812
13.4	1.29212
13.4167	1.29712
13.4333	1.29212
13.45	1.29312
13.4667	1.28712
13.4833	1.30012
13.5	1.29212
13.5167	1.29312
13.5333	1.29712
13.55	1.28612
13.5667	1.29112
13.5833	1.29312
13.6	1.29612
13.6167	1.29012
13.6333	1.29312
13.65	1.28812
13.6667	1.28912
13.6833	1.29212
13.7	1.28912
13.7167	1.29512
13.7333	1.29712
13.75	1.29112
13.7667	1.29312
13.7833	1.29512
13.8	1.29112
13.8167	1.29012
13.8333	1.29112
13.85	1.29612
13.8667	1.29512
13.8833	1.29212
13.9	1.30012
13.9167	1.30112
13.9333	1.29412
13.95	1.29512
13.9667	1.30112
13.9833	1.28912
14	1.29412
14.0167	1.30112
14.0333	1.29812
14.05	1.30012
14.0667	1.29512
14.0833	1.29512
14.1	1.29212
14.1167	1.28912
14.1333	1.29612
14.15	1.29212
14.1667	1.29512
14.1833	1.29112
14.2	1.28812
14.2167	1.28712
14.2333	1.29512
14.25	1.30112
14.2667	1.29312
14.2833	1.29912
14.3	1.28812
14.3167	1.29212
14.3333	1.29312
14.35	1.29712
14.3667	1.29512
14.3833	1.28912
14.4	1.29212
14.4167	1.29512
14.4333	1.29412
14.45	1.29012
14.4667	1.29012
14.4833	1.28812
14.5	1.28712
14.5167	1.30112
14.5333	1.29612
14.55	1.29412
14.5667	1.29612
14.5833	1.28712
14.6	1.29412
14.6167	1.29112
14.6333	1.28512
14.65	1.30012
14.6667	1.29512
14.6833	1.28912
14.7	1.29212
14.7167	1.29212
14.7333	1.29512
14.75	1.28812
14.7667	1.28512
14.7833	1.28712
14.8	1.29112
14.8167	1.30012
14.8333	1.29412
14.85	1.28712
14.8667	1.29112
14.8833	1.29812
14.9	1.30012
14.9167	1.29212
14.9333	1.28812
14.95	1.29712
14.9667	1.30212
14.9833	1.29312
15	1.29512
15.0167	1.29212
15.0333	1.29412
15.05	1.30112
15.0667	1.29212
15.0833	1.30012
15.1	1.29112
15.1167	1.29612
15.1333	1.28812
15.15	1.29312
15.1667	1.29012
15.1833	1.29512
15.2	1.29512
15.2167	1.28812
15.2333	1.29012
15.25	1.29712
15.2667	1.29512
15.2833	1.28912
15.3	1.28312
15.3167	1.29212
15.3333	1.29512
15.35	1.30012
15.3667	1.29912
15.3833	1.29012
15.4	1.29512
15.4167	1.29112
15.4333	1.29112
15.45	1.28912
15.4667	1.29212
15.4833	1.28712
15.5	1.30012
15.5167	1.29212
15.5333	1.28912
15.55	1.29012
15.5667	1.29212
15.5833	1.29012
15.6	1.29212
15.6167	1.29112
15.6333	1.29812
15.65	1.29812
15.6667	1.29712
15.6833	1.29112
15.7	1.29012
15.7167	1.29212
15.7333	1.29212
15.75	1.28712
15.7667	1.29812
15.7833	1.30312
15.8	1.29312
15.8167	1.29812
15.8333	1.30412
15.85	1.29412
15.8667	1.28812
15.8833	1.28712
15.9	1.29912
15.9167	1.29212
15.9333	1.28712
15.95	1.29612
15.9667	1.30412
15.9833	1.28912
16	1.28812
16.0167	1.28212
16.0333	1.30312
16.05	1.29412
16.0667	1.29112
16.0833	1.29212
16.1	1.28612
16.1167	1.29012
16.1333	1.29612
16.15	1.29912
16.1667	1.29312
16.1833	1.29412
16.2	1.28512
16.2167	1.29512
16.2333	1.29412
16.25	1.29912
16.2667	1.28512
16.2833	1.29712
16.3	1.28812
16.3167	1.29512
16.3333	1.28312
16.35	1.29312
16.3667	1.29312
16.3833	1.30112
16.4	1.28912
16.4167	1.28712
16.4333	1.29712
16.45	1.29412
16.4667	1.30212
16.4833	1.29512
16.5	1.29112
16.5167	1.29212
16.5333	1.29612
16.55	1.29412
16.5667	1.29312
16.5833	1.30012
16.6	1.29012
16.6167	1.30212
16.6333	1.29212
16.65	1.28812
16.6667	1.29412
16.6833	1.28712
16.7	1.29712
16.7167	1.29712
16.7333	1.28812
16.75	1.28812
16.7667	1.29512
16.7833	1.29212
16.8	1.29512
16.8167	1.28912
16.8333	1.29512
16.85	1.28812
16.8667	1.28812
16.8833	1.29412
16.9	1.28812
16.9167	1.29012
16.9333	1.29212
16.95	1.29412
16.9667	1.29612
16.9833	1.29712
17	1.30212
17.0167	1.30012
17.0333	1.29112
17.05	1.29512
17.0667	1.29412
17.0833	1.28912
17.1	1.29212
17.1167	1.28712
17.1333	1.29712
17.15	1.29512
17.1667	1.28912
17.1833	1.29112
17.2	1.28912
17.2167	1.29212
17.2333	1.28812
17.25	1.29312
17.2667	1.29312
17.2833	1.28812
17.3	1.29212
17.3167	1.29112
17.3333	1.28812
17.35	1.29312
17.3667	1.28912
17.3833	1.29912
17.4	1.29212
17.4167	1.30312
17.4333	1.28812
17.45	1.29012
17.4667	1.29212
17.4833	1.29612
17.5	1.29012
17.5167	1.28812
17.5333	1.28712
17.55	1.29112
17.5667	1.29712
17.5833	1.29712
17.6	1.28812
17.6167	1.30312
17.6333	1.29812
17.65	1.29212
17.6667	1.29012
17.6833	1.29712
17.7	1.29212
17.7167	1.29712
17.7333	1.29612
17.75	1.30012
17.7667	1.29312
17.7833	1.29312
17.8	1.28812
17.8167	1.29012
17.8333	1.29912
17.85	1.29212
17.8667	1.28912
17.8833	1.29512
17.9	1.30112
17.9167	1.29912
17.9333	1.29312
17.95	1.29312
17.9667	1.29512
17.9833	1.30212
18	1.29612
18.0167	1.29112
18.0333	1.29212
18.05	1.29112
18.0667	1.29312
18.0833	1.29412
18.1	1.29512
18.1167	1.30012
18.1333	1.28812
18.15	1.29712
18.1667	1.30112
18.1833	1.28812
18.2	1.28912
18.2167	1.29712
18.2333	1.29212
18.25	1.29512
18.2667	1.29812
18.2833	1.30112
18.3	1.29112
18.3167	1.29512
18.3333	1.29312
18.35	1.28812
18.3667	1.29712
18.3833	1.29612
18.4	1.29412
18.4167	1.29812
18.4333	1.29112
18.45	1.29412
18.4667	1.29012
18.4833	1.29812
18.5	1.30312
18.5167	1.29612
18.5333	1.29412
18.55	1.29212
18.5667	1.29012
18.5833	1.29612
18.6	1.29612
18.6167	1.28912
18.6333	1.28312
18.65	1.29212
18.6667	1.29712
18.6833	1.30012
18.7	1.29612
18.7167	1.29512
18.7333	1.30012
18.75	1.30012
18.7667	1.29612
18.7833	1.29012
18.8	1.29212
18.8167	1.29712
18.8333	1.29012
18.85	1.29212
18.8667	1.29712
18.8833	1.29012
18.9	1.30212
18.9167	1.30312
18.9333	1.30212
18.95	1.30012
18.9667	1.29912
18.9833	1.29312
19	1.30912
19.0167	1.30412
19.0333	1.30112
19.05	1.30012
19.0667	1.29812
19.0833	1.29912
19.1	1.29812
19.1167	1.30012
19.1333	1.30212
19.15	1.29612
19.1667	1.30312
19.1833	1.29412
19.2	1.28812
19.2167	1.29812
19.2333	1.29812
19.25	1.29512
19.2667	1.29312
19.2833	1.30712
19.3	1.29412
19.3167	1.30112
19.3333	1.29712
19.35	1.29412
19.3667	1.29012
19.3833	1.30412
19.4	1.29812
19.4167	1.29212
19.4333	1.29512
19.45	1.29212
19.4667	1.30412
19.4833	1.30112
19.5	1.29212
19.5167	1.29612
19.5333	1.29612
19.55	1.29112
19.5667	1.29812
19.5833	1.29712
19.6	1.29812
19.6167	1.29912
19.6333	1.28912
19.65	1.30012
19.6667	1.29712
19.6833	1.30212
19.7	1.30012
19.7167	1.29112
19.7333	1.30012
19.75	1.29312
19.7667	1.29212
19.7833	1.30112
19.8	1.29512
19.8167	1.30112
19.8333	1.30012
19.85	1.29612
19.8667	1.30412
19.8833	1.29212
19.9	1.29812
19.9167	1.29912
19.9333	1.30012
19.95	1.29212
19.9667	1.29612
19.9833	1.30312
20	1.29412
20.0167	1.30012
20.0333	1.29712
20.05	1.29912
20.0667	1.30012
20.0833	1.29612
20.1	1.29212
20.1167	1.29512
20.1333	1.30012
20.15	1.29112
20.1667	1.30112
20.1833	1.28812
20.2	1.30512
20.2167	1.31112
20.2333	1.30412
20.25	1.30012
20.2667	1.30412
20.2833	1.29712
20.3	1.29212
20.3167	1.29812
20.3333	1.29012
20.35	1.29812
20.3667	1.29912
20.3833	1.29312
20.4	1.30112
20.4167	1.30112
20.4333	1.29412
20.45	1.29212
20.4667	1.30212
20.4833	1.29112
20.5	1.30712
20.5167	1.28712
20.5333	1.30012
20.55	1.29412
20.5667	1.29512
20.5833	1.29512
20.6	1.29812
20.6167	1.29312
20.6333	1.29212
20.65	1.29812
20.6667	1.29512
20.6833	1.29612
20.7	1.30212
20.7167	1.29812
20.7333	1.29012
20.75	1.30412
20.7667	1.30912
20.7833	1.29312
20.8	1.30112
20.8167	1.29212
20.8333	1.29212
20.85	1.29612
20.8667	1.30312
20.8833	1.29612
20.9	1.29912
20.9167	1.29412
20.9333	1.30012
20.95	1.29512
20.9667	1.29312
20.9833	1.29412
21	1.29812
21.0167	1.29612
21.0333	1.29612
21.05	1.28912
21.0667	1.30312
21.0833	1.29612
21.1	1.29612
21.1167	1.29712
21.1333	1.29512
21.15	1.28412
21.1667	1.30612
21.1833	1.29412
21.2	1.29212
21.2167	1.29412
21.2333	1.28812
21.25	1.29212
21.2667	1.29512
21.2833	1.29312
21.3	1.29212
21.3167	1.29412
21.3333	1.29812
21.35	1.29612
21.3667	1.29312
21.3833	1.30012
21.4	1.30012
21.4167	1.29212
21.4333	1.30112
21.45	1.29612
21.4667	1.29312
21.4833	1.30212
21.5	1.30212
21.5167	1.29712
21.5333	1.28912
21.55	1.29612
21.5667	1.29312
21.5833	1.29712
21.6	1.30212
21.6167	1.29512
21.6333	1.30512
21.65	1.30112
21.6667	1.30512
21.6833	1.29312
21.7	1.29112
21.7167	1.30612
21.7333	1.29912
21.75	1.28912
21.7667	1.29512
21.7833	1.29212
21.8	1.29812
21.8167	1.30012
21.8333	1.30412
21.85	1.29212
21.8667	1.30312
21.8833	1.30212
21.9	1.30612
21.9167	1.29612
21.9333	1.29312
21.95	1.30212
21.9667	1.29312
21.9833	1.30312
22	1.30212
22.0167	1.30012
22.0333	1.29412
22.05	1.30312
22.0667	1.29912
22.0833	1.29012
22.1	1.29312
22.1167	1.29412
22.1333	1.29712
22.15	1.29612
22.1667	1.29412
22.1833	1.29412
22.2	1.29212
22.2167	1.29512
22.2333	1.29412
22.25	1.29212
22.2667	1.30012
22.2833	1.29512
22.3	1.28512
22.3167	1.29412
22.3333	1.29712
22.35	1.29512
22.3667	1.29812
22.3833	1.29412
22.4	1.29712
22.4167	1.29912
22.4333	1.29712
22.45	1.29712
22.4667	1.30012
22.4833	1.29412
22.5	1.29012
22.5167	1.29212
22.5333	1.28912
22.55	1.30212
22.5667	1.30812
22.5833	1.28312
22.6	1.30112
22.6167	1.29312
22.6333	1.29612
22.65	1.29512
22.6667	1.29212
22.6833	1.29612
22.7	1.29412
22.7167	1.29312
22.7333	1.29212
22.75	1.28912
22.7667	1.30312
22.7833	1.28712
22.8	1.29012
22.8167	1.29012
22.8333	1.30912
22.85	1.29712
22.8667	1.30112
22.8833	1.28912
22.9	1.29412
22.9167	1.30212
22.9333	1.29612
22.95	1.29912
22.9667	1.29612
22.9833	1.30112
23	1.29412
23.0167	1.29712
23.0333	1.29212
23.05	1.29712
23.0667	1.29312
23.0833	1.28912
23.1	1.29212
23.1167	1.30312
23.1333	1.30112
23.15	1.30112
23.1667	1.30512
23.1833	1.28912
23.2	1.29412
23.2167	1.30012
23.2333	1.29512
23.25	1.30112
23.2667	1.29812
23.2833	1.29312
23.3	1.29712
23.3167	1.29212
23.3333	1.29812
23.35	1.29812
23.3667	1.29512
23.3833	1.29612
23.4	1.29512
23.4167	1.30012
23.4333	1.29012
23.45	1.30912
23.4667	1.29212
23.4833	1.29012
23.5	1.28812
23.5167	1.28912
23.5333	1.29712
23.55	1.28812
23.5667	1.29412
23.5833	1.29412
23.6	1.29212
23.6167	1.29312
23.6333	1.29712
23.65	1.29912
23.6667	1.29112
23.6833	1.28712
23.7	1.29312
23.7167	1.29612
23.7333	1.29512
23.75	1.29612
23.7667	1.30012
23.7833	1.30412
23.8	1.28812
23.8167	1.29512
23.8333	1.29712
23.85	1.29312
23.8667	1.29312
23.8833	1.29512
23.9	1.29612
23.9167	1.29812
23.9333	1.29212
23.95	1.28912
23.9667	1.29012
23.9833	1.30312
24	1.29912
24.0167	1.29512
24.0333	1.28812
24.05	1.30012
24.0667	1.29212
24.0833	1.29212
24.1	1.29912
24.1167	1.29512
24.1333	1.29012
24.15	1.29512
24.1667	1.29412
24.1833	1.29612
24.2	1.30012
24.2167	1.29212
24.2333	1.29112
24.25	1.29212
24.2667	1.29112
24.2833	1.30312
24.3	1.29512
24.3167	1.29712
24.3333	1.28712
24.35	1.30512
24.3667	1.30112
24.3833	1.29512
24.4	1.29312
24.4167	1.29312
24.4333	1.29912
24.45	1.29512
24.4667	1.29512
24.4833	1.29712
24.5	1.29912
24.5167	1.29312
24.5333	1.28512
24.55	1.29412
24.5667	1.30012
24.5833	1.30012
24.6	1.29812
24.6167	1.29412
24.6333	1.29612
24.65	1.30112
24.6667	1.28412
24.6833	1.30012
24.7	1.29212
24.7167	1.29512
24.7333	1.29312
24.75	1.29312
24.7667	1.29112
24.7833	1.29912
24.8	1.28812
24.8167	1.29412
24.8333	1.29512
24.85	1.30412
24.8667	1.29612
24.8833	1.29112
24.9	1.29812
24.9167	1.30312
24.9333	1.29712
24.95	1.29912
24.9667	1.29612
24.9833	1.28912
25	1.30512
25.0167	1.29312
25.0333	1.30112
25.05	1.29512
25.0667	1.29112
25.0833	1.29912
25.1	1.29712
25.1167	1.30312
25.1333	1.29512
25.15	1.30012
25.1667	1.30412
25.1833	1.30612
25.2	1.29212
25.2167	1.29912
25.2333	1.28812
25.25	1.30212
25.2667	1.29712
25.2833	1.29212
25.3	1.29612
25.3167	1.29912
25.3333	1.30012
25.35	1.30412
25.3667	1.29712
25.3833	1.29012
25.4	1.29012
25.4167	1.30312
25.4333	1.29912
25.45	1.29512
25.4667	1.29912
25.4833	1.28812
25.5	1.28912
25.5167	1.29412
25.5333	1.29712
25.55	1.29712
25.5667	1.29512
25.5833	1.29212
25.6	1.30212
25.6167	1.29512
25.6333	1.28612
25.65	1.30312
25.6667	1.28512
25.6833	1.29712
25.7	1.29112
25.7167	1.29812
25.7333	1.29312
25.75	1.29912
25.7667	1.29312
25.7833	1.29612
25.8	1.28912
25.8167	1.29512
25.8333	1.29912
25.85	1.29012
25.8667	1.29912
25.8833	1.29512
25.9	1.29312
25.9167	1.29412
25.9333	1.29812
25.95	1.30012
25.9667	1.28712
25.9833	1.29712
26	1.29612
26.0167	1.29712
26.0333	1.29412
26.05	1.29012
26.0667	1.29312
26.0833	1.29612
26.1	1.28912
26.1167	1.29612
26.1333	1.30612
26.15	1.29312
26.1667	1.30612
26.1833	1.29012
26.2	1.29112
26.2167	1.29512
26.2333	1.29512
26.25	1.28812
26.2667	1.29212
26.2833	1.30012
26.3	1.28512
26.3167	1.29512
26.3333	1.29912
26.35	1.30112
26.3667	1.31012
26.3833	1.30212
26.4	1.29712
26.4167	1.30312
26.4333	1.29512
26.45	1.30612
26.4667	1.29812
26.4833	1.28812
26.5	1.29712
26.5167	1.28612
26.5333	1.29212
26.55	1.29812
26.5667	1.31112
26.5833	1.29012
26.6	1.30012
26.6167	1.30312
26.6333	1.30312
26.65	1.29212
26.6667	1.29312
26.6833	1.29212
26.7	1.28712
26.7167	1.29312
26.7333	1.29712
26.75	1.29912
26.7667	1.29412
26.7833	1.29212
26.8	1.29912
26.8167	1.28712
26.8333	1.29312
26.85	1.29212
26.8667	1.29712
26.8833	1.30212
26.9	1.28412
26.9167	1.29412
26.9333	1.28612
26.95	1.29412
26.9667	1.29012
26.9833	1.30512
27	1.29412
27.0167	1.29512
27.0333	1.29712
27.05	1.29512
27.0667	1.29412
27.0833	1.29212
27.1	1.29712
27.1167	1.29912
27.1333	1.28712
27.15	1.29212
27.1667	1.28912
27.1833	1.29812
27.2	1.29612
27.2167	1.29812
27.2333	1.29912
27.25	1.28812
27.2667	1.29912
27.2833	1.29712
27.3	1.29512
27.3167	1.29912
27.3333	1.29812
27.35	1.30312
27.3667	1.28712
27.3833	1.30012
27.4	1.30212
27.4167	1.28912
27.4333	1.29612
27.45	1.29512
27.4667	1.29112
27.4833	1.28712
27.5	1.29412
27.5167	1.30612
27.5333	1.29612
27.55	1.29212
27.5667	1.29512
27.5833	1.29712
27.6	1.29812
27.6167	1.29512
27.6333	1.29412
27.65	1.29712
27.6667	1.29412
27.6833	1.29712
27.7	1.30012
27.7167	1.29612
27.7333	1.29812
27.75	1.29512
27.7667	1.29812
27.7833	1.29712
27.8	1.30312
27.8167	1.29612
27.8333	1.29612
27.85	1.29712
27.8667	1.28812
27.8833	1.29212
27.9	1.29212
27.9167	1.29612
27.9333	1.29612
27.95	1.28512
27.9667	1.29612
27.9833	1.28812
28	1.29412
28.0167	1.29812
28.0333	1.29212
28.05	1.28912
28.0667	1.28512
28.0833	1.29612
28.1	1.30012
28.1167	1.30612
28.1333	1.30412
28.15	1.30112
28.1667	1.30012
28.1833	1.28812
28.2	1.30012
28.2167	1.29212
28.2333	1.29112
28.25	1.29712
28.2667	1.28712
28.2833	1.28212
28.3	1.29412
28.3167	1.29012
28.3333	1.28812
28.35	1.28812
28.3667	1.29912
28.3833	1.29012
28.4	1.29212
28.4167	1.29212
28.4333	1.29712
28.45	1.29912
28.4667	1.29512
28.4833	1.28912
28.5	1.29612
28.5167	1.29412
28.5333	1.28612
28.55	1.28812
28.5667	1.29112
28.5833	1.29412
28.6	1.30112
28.6167	1.28712
28.6333	1.28812
28.65	1.29512
28.6667	1.29612
28.6833	1.29112
28.7	1.30312
28.7167	1.29012
28.7333	1.29012
28.75	1.28812
28.7667	1.29712
28.7833	1.29812
28.8	1.30112
28.8167	1.29412
28.8333	1.29712
28.85	1.29512
28.8667	1.29712
28.8833	1.29012
28.9	1.29112
28.9167	1.30012
28.9333	1.29712
28.95	1.30112
28.9667	1.29712
28.9833	1.29612
29	1.29212
29.0167	1.30212
29.0333	1.30112
29.05	1.29712
29.0667	1.29612
29.0833	1.29312
29.1	1.30112
29.1167	1.29612
29.1333	1.29412
29.15	1.29912
29.1667	1.29312
29.1833	1.29812
29.2	1.29012
29.2167	1.29112
29.2333	1.29312
29.25	1.29212
29.2667	1.29512
29.2833	1.28912
29.3	1.28912
29.3167	1.29812
29.3333	1.29612
29.35	1.29212
29.3667	1.29112
29.3833	1.29912
29.4	1.29512
29.4167	1.29812
29.4333	1.29512
29.45	1.29512
29.4667	1.29112
29.4833	1.29712
29.5	1.30312
29.5167	1.29212
29.5333	1.29212
29.55	1.28612
29.5667	1.30012
29.5833	1.29312
29.6	1.29112
29.6167	1.30112
29.6333	1.29012
29.65	1.29312
29.6667	1.28812
29.6833	1.29312
29.7	1.29612
29.7167	1.29812
29.7333	1.29412
29.75	1.29812
29.7667	1.30112
29.7833	1.30212
29.8	1.29012
29.8167	1.29312
29.8333	1.29012
29.85	1.29512
29.8667	1.30012
29.8833	1.29412
29.9	1.29412
29.9167	1.30012
29.9333	1.29112
29.95	1.29712
29.9667	1.29512
29.9833	1.29812
30	1.30012
30.0167	1.29212
30.0333	1.29912
30.05	1.29012
30.0667	1.29412
30.0833	1.29712
30.1	1.29512
30.1167	1.28612
30.1333	1.29112
30.15	1.30312
30.1667	1.30012
30.1833	1.28812
30.2	1.29212
30.2167	1.29512
30.2333	1.30212
30.25	1.29212
30.2667	1.30012
30.2833	1.29512
30.3	1.29212
30.3167	1.28612
30.3333	1.29412
30.35	1.29212
30.3667	1.29212
30.3833	1.29612
30.4	1.29612
30.4167	1.29212
30.4333	1.29812
30.45	1.29812
30.4667	1.30012
30.4833	1.29112
30.5	1.30012
30.5167	1.29112
30.5333	1.29612
30.55	1.29612
30.5667	1.29112
30.5833	1.29712
30.6	1.29212
30.6167	1.29412
30.6333	1.29212
30.65	1.30212
30.6667	1.29412
30.6833	1.28912
30.7	1.29312
30.7167	1.29412
30.7333	1.29312
30.75	1.29112
30.7667	1.30012
30.7833	1.29512
30.8	1.29612
30.8167	1.30212
30.8333	1.28512
30.85	1.29612
30.8667	1.30012
30.8833	1.29212
30.9	1.29212
30.9167	1.30112
30.9333	1.30012
30.95	1.29112
30.9667	1.29512
30.9833	1.29712
31	1.29212
31.0167	1.29112
31.0333	1.29012
31.05	1.29012
31.0667	1.28912
31.0833	1.28912
31.1	1.28912
31.1167	1.29012
31.1333	1.29212
31.15	1.29412
31.1667	1.29512
31.1833	1.29512
31.2	1.29512
31.2167	1.28812
31.2333	1.30312
31.25	1.29412
31.2667	1.29312
31.2833	1.29512
31.3	1.29612
31.3167	1.28912
31.3333	1.29212
31.35	1.28912
31.3667	1.29512
31.3833	1.29312
31.4	1.30512
31.4167	1.29112
31.4333	1.29212
31.45	1.29512
31.4667	1.30312
31.4833	1.30012
31.5	1.29212
31.5167	1.29412
31.5333	1.29312
31.55	1.29412
31.5667	1.29212
31.5833	1.28912
31.6	1.30412
31.6167	1.29712
31.6333	1.29412
31.65	1.29212
31.6667	1.29312
31.6833	1.29912
31.7	1.29812
31.7167	1.29212
31.7333	1.29712
31.75	1.29312
31.7667	1.30012
31.7833	1.29112
31.8	1.29412
31.8167	1.30012
31.8333	1.29412
31.85	1.29512
31.8667	1.29712
31.8833	1.29612
31.9	1.29112
31.9167	1.28712
31.9333	1.29712
31.95	1.29012
31.9667	1.29312
31.9833	1.29712
32	1.29512
32.0167	1.30112
32.0333	1.29112
32.05	1.29612
32.0667	1.29712
32.0833	1.29112
32.1	1.29412
32.1167	1.28912
32.1333	1.29712
32.15	1.29612
32.1667	1.29612
32.1833	1.29112
32.2	1.29212
32.2167	1.29612
32.2333	1.30012
32.25	1.29012
32.2667	1.29612
32.2833	1.29312
32.3	1.29812
32.3167	1.29312
32.3333	1.30112
32.35	1.29312
32.3667	1.29512
32.3833	1.29512
32.4	1.29012
32.4167	1.29912
32.4333	1.28712
32.45	1.30112
32.4667	1.29512
32.4833	1.29612
32.5	1.30112
32.5167	1.29612
32.5333	1.29312
32.55	1.29612
32.5667	1.29312
32.5833	1.29212
32.6	1.29612
32.6167	1.29212
32.6333	1.29712
32.65	1.29612
32.6667	1.29912
32.6833	1.29412
32.7	1.29612
32.7167	1.29312
32.7333	1.29912
32.75	1.29712
32.7667	1.29212
32.7833	1.29612
32.8	1.29312
32.8167	1.30112
32.8333	1.29612
32.85	1.29312
32.8667	1.29812
32.8833	1.28912
32.9	1.29312
32.9167	1.29612
32.9333	1.29212
32.95	1.29512
32.9667	1.29312
32.9833	1.29612
33	1.29312
33.0167	1.29212
33.0333	1.29412
33.05	1.30312
33.0667	1.29112
33.0833	1.29312
33.1	1.30112
33.1167	1.28612
33.1333	1.29112
33.15	1.29312
33.1667	1.29712
33.1833	1.29912
33.2	1.29612
33.2167	1.29112
33.2333	1.28812
33.25	1.29912
33.2667	1.29512
33.2833	1.29012
[truncated: 5,209 more rows]

## Sheet: Supplementary Fig. 10
Supplementary Fig. 10a			Supplementary Fig. 10b	LDH/Ni/eu@nfOP at 0.8 V vs. RHE
X-axis	Y-axis(LDH/Ni/eu@nfOP at 0.8 V vs. RHE)		X-axis	Y-axis(H2)	Y-axis(O2)	Y-axis(H2/O2 ratio)
Time (min)	J (mA cm-2)		Time (min)	Faradaic efficiency (%)	Faradaic efficiency (%)	H2/O2 ratio
0.04167	9.76163		0	97.9627	103.704	1.88928
0.08333	9.71899		10	102.768	102.035	2.01437
0.125	9.73062		20	94.9659	98.3134	1.9319
0.16667	9.72868		30	99.4398	95.3466	2.08586
0.20833	9.72287		40	99.9779	96.6251	2.0694
0.25	9.76163		50	105.166	102.192	2.05819
0.29167	9.68798		60	103.049	97.8869	2.10546
0.33333	9.75775		70	104.738	104.979	1.99541
0.375	9.78876		80	105.672	104.877	2.01516
0.41667	9.72868		90	99.4891	105.171	1.89195
0.45833	9.74031		100	103.369	100.807	2.05083
0.5	9.77326		110	102.855	98.3428	2.09176
0.54167	9.7655		120	101.475	96.7872	2.09687
0.58333	9.71318
0.625	9.72868
0.66667	9.74419
0.70833	9.72287
0.75	9.71512
0.79167	9.74031
0.83333	9.7345
0.875	9.75
0.91667	9.75194
0.95833	9.70155
1	9.71512
1.04167	9.72481
1.08333	9.72287
1.125	9.75
1.16667	9.71899
1.20833	9.72481
1.25	9.74031
1.29167	9.73643
1.33333	9.73062
1.375	9.71318
1.41667	9.74612
1.45833	9.69767
1.5	9.68217
1.54167	9.73643
1.58333	9.73062
1.625	9.72287
1.66667	9.7093
1.70833	9.72481
1.75	9.72481
1.79167	9.72287
1.83333	9.70155
1.875	9.73643
1.91667	9.70736
1.95833	9.72287
2	9.73062
2.04167	9.71318
2.08333	9.72287
2.125	9.74612
2.16667	9.71899
2.20833	9.71318
2.25	9.70349
2.29167	9.72287
2.33333	9.7093
2.375	9.68217
2.41667	9.74031
2.45833	9.73062
2.5	9.73062
2.54167	9.7345
2.58333	9.7093
2.625	9.72481
2.66667	9.71899
2.70833	9.72287
2.75	9.75194
2.79167	9.71512
2.83333	9.66667
2.875	9.76163
2.91667	9.7093
2.95833	9.72481
3	9.7093
3.04167	9.73062
3.08333	9.74419
3.125	9.71512
3.16667	9.69767
3.20833	9.71512
3.25	9.72481
3.29167	9.72868
3.33333	9.72287
3.375	9.73062
3.41667	9.72481
3.45833	9.73062
3.5	9.72287
3.54167	9.71899
3.58333	9.70736
3.625	9.70349
3.66667	9.74031
3.70833	9.71899
3.75	9.7345
3.79167	9.71899
3.83333	9.71899
3.875	9.72481
3.91667	9.7345
3.95833	9.75581
4	9.70736
4.04167	9.75581
4.08333	9.71318
4.125	9.75581
4.16667	9.73062
4.20833	9.7345
4.25	9.74419
4.29167	9.7345
4.33333	9.73062
4.375	9.74612
4.41667	9.7093
4.45833	9.72481
4.5	9.77132
4.54167	9.76163
4.58333	9.76744
4.625	9.78295
4.66667	9.77907
4.70833	9.72481
4.75	9.74419
4.79167	9.75194
4.83333	9.75775
4.875	9.76744
4.91667	9.75581
4.95833	9.70349
5	9.74031
5.04167	9.7093
5.08333	9.73062
5.125	9.74419
5.16667	9.72868
5.20833	9.74612
5.25	9.74031
5.29167	9.72868
5.33333	9.7345
5.375	9.71318
5.41667	9.74031
5.45833	9.71318
[truncated: 3,124 more rows]

## Sheet: Supplementary Fig. 11
Supplementary Fig. 11
[truncated: 189,896 more rows]

[truncated: 9 more sheets: Supplementary Fig. 12, Supplementary Fig. 14, Supplementary Fig. 15, Supplementary Fig. 16, Supplementary Fig. 17, Supplementary Fig. 18, Supplementary Fig. 20, Supplementary Fig. 21, Supplementary Fig. 22]
